# Supplementary material for: Bis{5-methoxy-2-[(2-morpholinoethyl)iminomethyl-κN]phenolato-κO 1}nickel(II)
Source: Acta Crystallogr Sect E Struct Rep Online. 2009 Jun 6;65(Pt 7):m733. doi: 10.1107/S1600536809020790 (PMC2969209; doi:10.1107/S1600536809020790)
Supplement: Supplementary file 2 [file e-65-0m733-Isup2.hkl]

# 
# h,k,l, Fc-squared, Fo-squared, sigma(Fo-squared) and status flag 
# 
data_I
_shelx_title '  P-1' 
_shelx_refln_list_code          4 
_shelx_F_calc_maximum      275.28 
_exptl_crystal_F_000       620.00 
_reflns_d_resolution_high  0.7697 
 
loop_ 
 _symmetry_equiv_pos_as_xyz 
 'x, y, z' 
 '-x, -y, -z' 
 
_cell_length_a    10.3358 
_cell_length_b    10.4502 
_cell_length_c    14.8764 
_cell_angle_alpha  72.482 
_cell_angle_beta   78.847 
_cell_angle_gamma  61.926 
 
_shelx_F_squared_multiplier     1.000 
 
loop_ 
 _refln_index_h 
 _refln_index_k 
 _refln_index_l 
 _refln_F_squared_calc 
 _refln_F_squared_meas 
 _refln_F_squared_sigma 
 _refln_observed_status 
   1   0   0       10.89        9.64      0.64 o 
   2   0   0       10.77       17.41      1.35 o 
   3   0   0      189.52      177.94      5.59 o 
   4   0   0     2274.09     2384.77     61.38 o 
   5   0   0      186.85      186.52      3.55 o 
   6   0   0      168.42      155.02      2.73 o 
   7   0   0        1.43        1.20      1.72 o 
   8   0   0      732.63      713.89     14.33 o 
   9   0   0      253.11      273.31      7.09 o 
  10   0   0       23.64       24.52      2.76 o 
  11   0   0       27.83       24.78      3.02 o 
 -11   1   0       27.04       22.99      3.23 o 
 -10   1   0      595.48      597.34     13.25 o 
  -9   1   0        0.07       -0.12      1.95 o 
  -8   1   0      345.71      336.93     10.89 o 
  -7   1   0       74.48       68.01      3.14 o 
  -6   1   0      437.32      457.87      9.54 o 
  -5   1   0      613.92      638.02     12.33 o 
  -4   1   0      802.42      786.14     21.46 o 
  -3   1   0      704.34      712.23     13.13 o 
  -2   1   0     5537.77     5251.93     60.50 o 
  -1   1   0     1101.65     1050.34     17.11 o 
   0   1   0     5573.38     5384.72     83.40 o 
   1   1   0      295.71      287.42      6.82 o 
   2   1   0    13867.29    12359.96    291.95 o 
   3   1   0      962.96      940.56     15.56 o 
   4   1   0     2942.72     3168.64     51.37 o 
   5   1   0      425.48      438.54      7.68 o 
   6   1   0      265.69      263.69      4.94 o 
   7   1   0       74.67       70.68      2.50 o 
   8   1   0      798.60      795.38     22.93 o 
   9   1   0      146.78      143.34      4.70 o 
  10   1   0      623.83      597.17     12.89 o 
  11   1   0      185.87      187.25      6.08 o 
  12   1   0      147.74      143.09      8.12 o 
 -10   2   0      246.50      259.93      7.78 o 
  -9   2   0       51.91       42.75      3.11 o 
  -8   2   0        4.65        5.50      2.01 o 
  -7   2   0       30.36       25.15      2.26 o 
  -6   2   0     2349.56     2341.94     41.88 o 
  -5   2   0      178.02      153.02      2.89 o 
  -4   2   0      904.83      877.41     12.67 o 
  -3   2   0     1250.72     1289.29     15.10 o 
  -2   2   0      231.09      269.74      3.81 o 
  -1   2   0        4.14        0.54      0.29 o 
   0   2   0     2501.05     2302.09     35.35 o 
   1   2   0      128.00      123.81      1.80 o 
   2   2   0    13477.44    11922.14    161.24 o 
   3   2   0       14.83       21.24      0.74 o 
   4   2   0      540.58      515.92     14.24 o 
   5   2   0       44.63       46.68      1.43 o 
   6   2   0     1216.52     1265.35     21.07 o 
   7   2   0       69.11       67.50      4.04 o 
   8   2   0     1082.43     1079.72     29.86 o 
   9   2   0      359.79      388.49     13.00 o 
  10   2   0      728.52      696.92     21.15 o 
  11   2   0        5.03        4.50      2.23 o 
  12   2   0      415.40      406.88     10.11 o 
 -10   3   0      208.61      225.71      7.69 o 
  -9   3   0       15.97       11.25      2.69 o 
  -8   3   0       24.61       17.10      2.50 o 
  -7   3   0      185.43      166.02      5.27 o 
  -6   3   0      217.96      186.73      5.36 o 
  -5   3   0      299.27      305.60      9.83 o 
  -4   3   0      294.00      309.58      5.82 o 
  -3   3   0       18.23       14.40      0.67 o 
  -2   3   0     1579.07     1664.72     22.14 o 
  -1   3   0       44.75       40.07      1.11 o 
   0   3   0     1453.64     1481.12     22.99 o 
   1   3   0       12.69       16.14      0.81 o 
   2   3   0     8684.51     8205.97    110.86 o 
   3   3   0      326.06      306.06      4.54 o 
   4   3   0     6145.87     6099.60     79.94 o 
   5   3   0      111.92      133.37      2.91 o 
   6   3   0     1338.34     1260.50     21.07 o 
   7   3   0        0.02        0.80      0.72 o 
   8   3   0      528.36      537.59      9.67 o 
   9   3   0      186.09      180.92      7.74 o 
  10   3   0      102.19      103.22      6.27 o 
  11   3   0      134.93      130.30      7.32 o 
  12   3   0       51.65       44.79      4.90 o 
  -9   4   0       19.73       14.13      3.04 o 
  -8   4   0      357.31      354.12      9.20 o 
  -7   4   0      124.20      113.23      4.72 o 
  -6   4   0      224.81      218.02      6.23 o 
  -5   4   0      120.32      119.40      5.11 o 
  -4   4   0      612.53      634.55     10.47 o 
  -3   4   0      605.23      635.62      8.96 o 
  -2   4   0     1174.70     1209.99     16.41 o 
  -1   4   0       22.43       18.22      0.86 o 
   0   4   0      882.18      894.80     14.22 o 
   1   4   0        9.15        7.80      0.78 o 
   2   4   0     4058.53     4180.83     84.71 o 
   3   4   0       27.70       27.55      0.90 o 
   4   4   0     5142.51     5418.86     72.97 o 
   5   4   0       51.02       36.46      1.23 o 
   6   4   0     1603.05     1629.92     27.08 o 
   7   4   0      101.21       82.30      4.41 o 
   8   4   0      967.98     1007.56     17.28 o 
   9   4   0       28.52       30.11      1.69 o 
  10   4   0      336.27      334.31     11.80 o 
  11   4   0        1.23       -0.78      2.99 o 
  12   4   0      100.07       97.02      4.90 o 
  13   4   0        0.01       -0.95      2.60 o 
  -8   5   0      570.44      590.40     20.18 o 
  -7   5   0       82.01       87.78      6.58 o 
  -6   5   0      310.23      338.05     12.72 o 
  -5   5   0       10.43        9.69      3.04 o 
  -4   5   0      765.67      838.68     24.51 o 
  -3   5   0        5.52        5.61      0.73 o 
  -2   5   0      586.23      571.69      8.24 o 
  -1   5   0        6.38        9.02      0.75 o 
   0   5   0     2781.64     3020.72     46.67 o 
   1   5   0       27.96       22.51      1.87 o 
   2   5   0     4085.02     4284.19     65.89 o 
   3   5   0       13.76       16.18      1.01 o 
   4   5   0      270.25      248.18      4.01 o 
   5   5   0       22.70       21.15      1.30 o 
   6   5   0     3954.27     4142.84     56.19 o 
   7   5   0      693.74      752.74     13.56 o 
   8   5   0     1249.96     1221.09     21.49 o 
   9   5   0      409.44      365.08     33.72 o 
  10   5   0      118.78      119.44      4.70 o 
  11   5   0      101.15      114.36      4.81 o 
  12   5   0      638.25      642.02     15.18 o 
  13   5   0      119.44      124.48      5.88 o 
  -7   6   0       66.54       69.01      6.46 o 
  -6   6   0      208.02      207.68      9.84 o 
  -5   6   0        9.95        6.83      3.44 o 
  -4   6   0      535.67      517.23     16.99 o 
  -3   6   0      118.14      129.98      3.49 o 
  -2   6   0      553.05      597.75      8.76 o 
  -1   6   0       90.90       91.99      3.38 o 
   0   6   0      827.96      865.21     14.08 o 
   1   6   0      467.90      451.87      7.84 o 
   2   6   0     2986.31     2963.45     46.00 o 
   3   6   0      948.57      953.25     15.51 o 
   4   6   0     3154.59     3190.73     49.51 o 
   5   6   0       39.95       45.65      1.97 o 
   6   6   0      276.06      258.48      4.37 o 
   7   6   0       12.04       15.08      1.06 o 
   8   6   0      223.19      230.08      4.99 o 
   9   6   0      266.60      281.17      5.99 o 
  10   6   0     1335.97     1341.16     40.57 o 
  11   6   0       82.28       87.67      6.29 o 
  -6   7   0      313.91      303.22     12.87 o 
  -5   7   0       42.83       39.16      4.87 o 
  -4   7   0      226.02      237.19     10.28 o 
  -3   7   0       31.94       26.67      3.84 o 
  -2   7   0       51.34       62.39      3.17 o 
  -1   7   0     2003.07     2045.64     27.74 o 
   0   7   0      250.62      257.10      5.06 o 
   1   7   0       30.07       32.30      4.78 o 
   2   7   0     2318.46     2292.89     35.98 o 
   3   7   0       24.76       23.36      2.92 o 
   4   7   0      884.21      940.90     15.53 o 
   5   7   0      169.97      175.66      3.92 o 
   6   7   0     1021.62     1024.25     16.88 o 
   7   7   0       32.74       46.55      5.29 o 
   8   7   0      159.76      188.12      5.49 o 
   9   7   0      123.63      115.26      4.12 o 
  10   7   0     1278.63     1261.94     28.00 o 
  11   7   0       12.89        8.29      1.80 o 
  -5   8   0      176.00      190.59     10.02 o 
  -4   8   0      270.70      265.51     11.55 o 
  -3   8   0        9.71        7.01      3.50 o 
  -2   8   0      209.75      217.18      9.62 o 
  -1   8   0        0.29       -0.39      0.97 o 
   0   8   0      436.18      458.79      7.30 o 
   1   8   0     1921.02     1902.51     30.22 o 
   2   8   0      231.16      199.52      4.36 o 
   3   8   0       12.22       10.98      1.24 o 
   4   8   0     6595.78     6649.71    102.32 o 
   5   8   0       65.52       64.42      3.22 o 
   6   8   0      701.67      702.42     15.37 o 
   7   8   0       19.47       21.06      2.73 o 
   8   8   0      989.34      979.71     16.55 o 
   9   8   0        4.05        6.13      1.71 o 
  10   8   0      119.74      140.33      4.90 o 
  11   8   0       25.27       28.43      2.36 o 
  -4   9   0      380.54      378.43     15.06 o 
  -3   9   0      136.06      143.53      8.41 o 
  -2   9   0      475.18      502.37     17.47 o 
  -1   9   0      363.58      365.69      6.30 o 
   0   9   0      632.01      646.67      9.95 o 
   1   9   0        3.56        6.13      1.34 o 
   2   9   0       82.02       88.96      2.91 o 
   3   9   0       93.77       94.81      3.01 o 
   4   9   0      171.67      177.86      4.27 o 
   5   9   0       53.51       53.59      2.36 o 
   6   9   0     1034.37     1051.75     19.84 o 
   7   9   0       69.99       68.22      4.54 o 
   8   9   0     1202.47     1205.00     20.18 o 
   9   9   0      150.77      136.04      4.90 o 
  10   9   0      255.22      252.45      7.36 o 
  11   9   0       11.36       11.53      2.14 o 
  12   9   0      182.41      188.28      6.23 o 
  -3  10   0      171.69      189.43     10.30 o 
  -2  10   0      740.26      773.26     25.00 o 
  -1  10   0       37.27       34.47      4.90 o 
   0  10   0      559.74      590.75      9.42 o 
   1  10   0       42.70       45.44      3.83 o 
   2  10   0      441.40      459.24      8.75 o 
   3  10   0       11.54        9.93      1.57 o 
   4  10   0       63.79       56.67      2.65 o 
   5  10   0       23.94       20.60      1.76 o 
   6  10   0      817.02      824.38     17.85 o 
   7  10   0       35.61       33.35      3.31 o 
   8  10   0      666.73      647.91     11.89 o 
   9  10   0       15.37       16.09      2.32 o 
  10  10   0      357.66      360.54      9.82 o 
  11  10   0       70.40       81.22      4.19 o 
  -1  11   0        0.02       -3.86      3.69 o 
   0  11   0       13.85       14.79      4.29 o 
   1  11   0       26.69       26.27      1.90 o 
   2  11   0      489.73      479.52      9.26 o 
   3  11   0      342.17      338.83      7.13 o 
   4  11   0      867.49      877.07     17.05 o 
   5  11   0        2.57        3.19      2.74 o 
   6  11   0      348.79      345.25      7.34 o 
   7  11   0        0.27       -1.44      1.56 o 
   8  11   0      677.80      658.77     12.26 o 
   9  11   0       67.56       68.61      3.97 o 
  10  11   0      264.63      262.64      8.00 o 
  11  11   0      157.77      158.11      5.77 o 
   1  12   0       74.38       89.46      4.91 o 
   2  12   0      646.14      679.13     11.04 o 
   3  12   0        0.05        0.70      1.68 o 
   4  12   0      240.70      233.27      5.83 o 
   5  12   0      151.41      154.03      4.54 o 
   6  12   0      140.36      123.72      4.07 o 
   7  12   0       15.57       15.81      2.12 o 
   8  12   0      152.49      155.28      4.76 o 
   9  12   0       43.15       48.23      3.45 o 
  -9 -12   1        0.72        1.94      1.92 o 
  -8 -12   1      932.94     1013.65     38.65 o 
  -7 -12   1        3.17        4.31      1.89 o 
  -6 -12   1      104.22       96.94      3.68 o 
  -5 -12   1        6.40        5.60      1.88 o 
  -4 -12   1      288.75      284.29      6.65 o 
  -3 -12   1       36.55       38.79      2.65 o 
  -2 -12   1      198.32      184.15      4.64 o 
 -10 -11   1      304.87      302.16      8.87 o 
  -9 -11   1        8.22        8.95      1.81 o 
  -8 -11   1      199.44      177.49      4.94 o 
  -7 -11   1       31.67       30.54      3.77 o 
  -6 -11   1     1816.92     1863.94     30.58 o 
  -5 -11   1       84.60       82.89      3.23 o 
  -4 -11   1       44.18       40.07      5.06 o 
  -3 -11   1      322.71      327.35      7.02 o 
  -2 -11   1      556.33      533.18     10.20 o 
  -1 -11   1       16.10       17.58      2.42 o 
   0 -11   1       89.88       83.87      7.31 o 
 -11 -10   1       17.88       21.99      2.61 o 
 -10 -10   1      217.05      192.79      6.38 o 
  -9 -10   1       60.33       70.59      4.27 o 
  -8 -10   1      669.50      653.31     15.26 o 
  -7 -10   1       10.44       10.88      1.66 o 
  -6 -10   1      983.34      954.78     16.50 o 
  -5 -10   1       34.13       29.36      2.03 o 
  -4 -10   1       57.36       54.30      2.63 o 
  -3 -10   1      397.72      379.05      9.68 o 
  -2 -10   1     1012.51      998.96     17.05 o 
  -1 -10   1       52.19       56.51      2.59 o 
   0 -10   1       53.80       53.96      3.03 o 
   1 -10   1      106.67      116.19      7.83 o 
   2 -10   1      347.13      358.99     14.62 o 
 -11  -9   1        1.50        3.46      1.96 o 
 -10  -9   1       24.05       30.69      2.43 o 
  -9  -9   1        0.00       -2.36      1.58 o 
  -8  -9   1      560.70      536.97     10.02 o 
  -7  -9   1        0.19       -0.46      1.21 o 
  -6  -9   1     1054.87     1057.66     17.85 o 
  -5  -9   1       20.70       18.89      3.10 o 
  -4  -9   1     1130.60     1135.35     18.95 o 
  -3  -9   1        4.32        1.92      1.47 o 
  -2  -9   1       44.79       41.77      2.52 o 
  -1  -9   1      665.59      676.55     11.89 o 
   0  -9   1      771.82      785.36     17.25 o 
   1  -9   1       72.96       68.12      2.59 o 
   2  -9   1     1112.94     1194.70     35.11 o 
   3  -9   1       42.57       50.07      5.81 o 
   4  -9   1       75.46       64.63      6.35 o 
 -11  -8   1        2.78        2.96      1.81 o 
 -10  -8   1       51.02       49.92      3.09 o 
  -9  -8   1        0.17        0.80      1.19 o 
  -8  -8   1      400.94      430.54      8.22 o 
  -7  -8   1        2.79        2.63      1.17 o 
  -6  -8   1      748.04      756.98     13.06 o 
  -5  -8   1       26.95       25.26      1.61 o 
  -4  -8   1      131.20      147.48      3.70 o 
  -3  -8   1      220.80      225.75      4.88 o 
  -2  -8   1      443.64      471.09      8.57 o 
  -1  -8   1      423.94      422.21      7.82 o 
   0  -8   1      942.89      933.26     13.53 o 
   1  -8   1       28.04       29.67      1.63 o 
   2  -8   1      690.32      712.50     14.17 o 
   3  -8   1        4.59        2.21      3.24 o 
   4  -8   1      116.31      104.83      7.31 o 
   5  -8   1        2.25        2.63      3.88 o 
 -10  -7   1      764.38      763.12     17.61 o 
  -9  -7   1      458.95      442.19     10.81 o 
  -8  -7   1      425.91      448.08      8.29 o 
  -7  -7   1      141.84      115.79      3.12 o 
  -6  -7   1      215.25      250.02      5.16 o 
  -5  -7   1       20.83       17.29      1.32 o 
  -4  -7   1     1796.29     1845.33     29.31 o 
  -3  -7   1      576.40      584.59     10.13 o 
  -2  -7   1     1027.53      974.20     16.02 o 
  -1  -7   1       21.35       21.04      1.39 o 
   0  -7   1       28.92       28.63      1.63 o 
   1  -7   1      123.91      126.50      2.83 o 
   2  -7   1      367.12      366.51      6.01 o 
   3  -7   1      293.01      275.92     11.14 o 
   4  -7   1      334.96      300.01     11.94 o 
   5  -7   1       23.88       14.93      4.03 o 
   6  -7   1      174.53      176.77      9.51 o 
  -9  -6   1      241.71      236.71      5.24 o 
  -8  -6   1      244.71      235.83      4.24 o 
  -7  -6   1      305.98      322.53      5.29 o 
  -6  -6   1     1508.96     1549.55     21.68 o 
  -5  -6   1       75.74       77.48      2.35 o 
  -4  -6   1     2972.87     2789.99     48.69 o 
  -3  -6   1      102.43      103.81      2.67 o 
  -2  -6   1      116.76      118.69      2.29 o 
  -1  -6   1       20.88       20.50      1.71 o 
   0  -6   1      879.90      844.68     13.85 o 
   1  -6   1      778.98      809.08     11.54 o 
   2  -6   1      154.94      157.56      3.09 o 
   3  -6   1       19.72       18.65      2.03 o 
   4  -6   1      480.41      470.43     15.74 o 
   5  -6   1        0.68        1.04      3.09 o 
   6  -6   1      112.38      113.33      7.59 o 
   7  -6   1        0.01       -0.11      3.95 o 
 -13  -5   1       10.15        9.80      2.95 o 
 -12  -5   1      398.51      399.82     10.62 o 
 -11  -5   1        0.46        1.44      3.17 o 
 -10  -5   1      660.26      658.39     20.31 o 
  -9  -5   1      155.61      150.28      3.74 o 
  -8  -5   1       24.53       24.47      1.69 o 
  -7  -5   1      575.63      568.34     10.52 o 
  -6  -5   1     2213.61     2263.75     31.04 o 
  -5  -5   1       35.23       33.59      1.45 o 
  -4  -5   1     1012.98      984.29     13.85 o 
  -3  -5   1       48.71       52.18      1.72 o 
  -2  -5   1     1921.84     1904.12     29.80 o 
  -1  -5   1      381.52      419.34      7.23 o 
   0  -5   1     1054.11     1108.79     17.68 o 
   1  -5   1      139.35      162.57      2.98 o 
   2  -5   1      124.53      122.07      2.46 o 
   3  -5   1      512.46      526.79      7.78 o 
   4  -5   1     1621.20     1603.74     43.72 o 
   5  -5   1      193.06      189.11      8.49 o 
   6  -5   1      848.96      873.26     26.22 o 
   7  -5   1       50.05       47.44      5.10 o 
   8  -5   1      416.80      439.71     16.30 o 
 -12  -4   1      311.21      291.52     11.96 o 
 -11  -4   1       46.63       42.79      4.50 o 
 -10  -4   1       25.74       28.26      3.76 o 
  -9  -4   1       41.40       41.25      3.99 o 
  -8  -4   1      300.26      330.44      6.50 o 
  -7  -4   1      564.71      535.91     15.91 o 
  -6  -4   1       84.26      100.96      2.16 o 
  -5  -4   1      281.59      278.35      5.07 o 
  -4  -4   1    12719.51    12752.73    195.13 o 
  -3  -4   1      135.64      153.78      3.10 o 
  -2  -4   1     6692.37     6550.39    100.25 o 
  -1  -4   1      340.79      365.60      6.32 o 
   0  -4   1     1080.77     1148.30     18.12 o 
   1  -4   1      692.16      690.77      9.68 o 
   2  -4   1     1816.90     1852.43     24.79 o 
   3  -4   1      116.92      110.30      2.59 o 
   4  -4   1      202.53      195.42      3.34 o 
   5  -4   1        0.00       -3.02      2.10 o 
   6  -4   1      213.53      227.38      9.39 o 
   7  -4   1       91.23       87.86      6.10 o 
   8  -4   1      843.92      847.70     25.97 o 
   9  -4   1        9.50        6.46      3.94 o 
 -12  -3   1       97.05      100.13      6.87 o 
 -11  -3   1        0.14        0.53      2.99 o 
 -10  -3   1       78.46       81.52      5.62 o 
  -9  -3   1       36.74       31.37      3.54 o 
  -8  -3   1      990.08     1071.14     26.23 o 
  -7  -3   1        0.03        1.41      1.01 o 
  -6  -3   1      466.67      467.39      6.80 o 
  -5  -3   1      261.53      233.46      8.22 o 
  -4  -3   1       67.20       60.33      1.65 o 
  -3  -3   1       11.44       13.65      1.74 o 
  -2  -3   1    13311.12    12154.18    186.94 o 
  -1  -3   1      387.45      402.81      8.25 o 
   0  -3   1      741.89      798.07     12.71 o 
   1  -3   1       74.83       73.20      1.49 o 
   2  -3   1      209.76      237.79      7.07 o 
   3  -3   1       88.69       85.41      1.73 o 
   4  -3   1     1040.30     1111.40     16.06 o 
   5  -3   1     1197.76     1207.37     22.51 o 
   6  -3   1      111.15      102.36      3.97 o 
   7  -3   1        5.71        8.22      1.93 o 
   8  -3   1      404.19      393.39      9.52 o 
   9  -3   1       39.54       36.44      3.24 o 
  10  -3   1       26.37       24.81      6.04 o 
 -12  -2   1      175.71      172.53      6.20 o 
 -11  -2   1      175.92      193.28      9.21 o 
 -10  -2   1     1772.21     1743.28     47.57 o 
  -9  -2   1      499.98      516.48     16.26 o 
  -8  -2   1      764.32      752.53     21.79 o 
  -7  -2   1      130.59      152.90      3.29 o 
  -6  -2   1      614.04      654.19     11.28 o 
  -5  -2   1      186.95      193.90      3.08 o 
  -4  -2   1      135.68      124.14     11.84 o 
  -3  -2   1        3.84       -0.18      0.53 o 
  -2  -2   1        4.97        8.38      0.65 o 
  -1  -2   1       27.20       22.04      0.78 o 
   0  -2   1     3245.18     3132.27     48.13 o 
   1  -2   1      121.87      144.87      3.25 o 
   2  -2   1     1598.38     1662.13     19.30 o 
   3  -2   1       88.76       89.97      1.51 o 
   4  -2   1     1316.61     1327.49     18.79 o 
   5  -2   1       75.67       78.52      2.40 o 
   6  -2   1     1176.55     1157.82     21.66 o 
   7  -2   1      415.72      414.68     10.25 o 
   8  -2   1      131.78      127.66      4.62 o 
   9  -2   1       93.79       81.96      4.08 o 
  10  -2   1      609.28      601.42     13.51 o 
 -12  -1   1      215.61      234.71      7.44 o 
 -11  -1   1        0.00        0.30      2.15 o 
 -10  -1   1      135.75      131.60      4.93 o 
  -9  -1   1       73.40       73.63      5.22 o 
  -8  -1   1     1978.23     1935.87     51.59 o 
  -7  -1   1      349.08      354.42      6.46 o 
  -6  -1   1     1317.20     1389.11     23.09 o 
  -5  -1   1        3.23        2.93      0.51 o 
  -4  -1   1       82.56       87.72      1.94 o 
  -3  -1   1       80.08       93.94      1.55 o 
  -2  -1   1     1908.10     1959.28     33.04 o 
  -1  -1   1       25.64       25.96      0.70 o 
   0  -1   1     2740.24     2901.47     58.77 o 
   1  -1   1       25.97       24.96      0.76 o 
   2  -1   1      191.65      221.62      3.31 o 
   3  -1   1      492.06      477.24      9.07 o 
   4  -1   1        4.63        5.20      1.00 o 
   5  -1   1      118.22      118.01      3.97 o 
   6  -1   1     1788.38     1813.49     32.58 o 
   7  -1   1       57.70       57.62      2.92 o 
   8  -1   1       84.60       85.91      5.34 o 
   9  -1   1      100.61       90.80      4.03 o 
  10  -1   1      490.21      515.80     11.82 o 
  11  -1   1        3.43        1.68      2.47 o 
 -11   0   1       12.84       15.26      2.82 o 
 -10   0   1      297.82      278.28      7.58 o 
  -9   0   1      155.90      142.92      4.95 o 
  -8   0   1      572.51      600.54     12.48 o 
  -7   0   1       52.04       56.35      3.41 o 
  -6   0   1      845.02      876.32     14.81 o 
  -5   0   1      159.07      160.98      3.12 o 
  -4   0   1     2015.35     2101.07     53.85 o 
  -3   0   1      986.81     1023.79     17.04 o 
  -2   0   1     3194.39     3181.12     41.25 o 
  -1   0   1       91.55       91.37      1.15 o 
   0   0   1     8093.89     3509.95    494.41 o 
   1   0   1        7.76       13.62      1.37 o 
   2   0   1     7621.09     7401.22    127.84 o 
   4   0   1      458.62      448.83      8.64 o 
   5   0   1     1122.51     1124.37     20.40 o 
   6   0   1     1004.49     1031.17     19.08 o 
   7   0   1       53.67       52.21      2.81 o 
   8   0   1      327.87      335.25     13.75 o 
   9   0   1        6.56        5.63      1.95 o 
  10   0   1      136.40      146.12      5.14 o 
  11   0   1      174.56      189.01     10.32 o 
 -11   1   1        5.74        4.52      2.49 o 
 -10   1   1      518.54      497.04     11.61 o 
  -9   1   1       16.90       17.81      2.49 o 
  -8   1   1      179.44      194.52      5.72 o 
  -7   1   1        0.64        1.21      1.50 o 
  -6   1   1     1964.01     2058.48     36.84 o 
  -5   1   1      837.04      871.18     16.36 o 
  -4   1   1     4683.40     4739.17     81.91 o 
  -3   1   1      106.82      113.26      2.91 o 
  -2   1   1      135.64      155.77      3.49 o 
  -1   1   1       43.78       41.94      0.95 o 
   0   1   1     2491.75     2408.98     41.99 o 
   1   1   1      280.98      273.20      8.19 o 
   2   1   1     2446.39     2747.37     52.23 o 
   3   1   1     8398.06     8292.35    211.31 o 
   4   1   1     1387.44     1508.67     39.15 o 
   5   1   1     2360.16     2436.40     62.76 o 
   6   1   1      196.03      209.15      4.08 o 
   7   1   1       49.46       51.53      2.14 o 
   8   1   1     1474.90     1474.65     28.08 o 
   9   1   1      293.89      289.44      8.77 o 
  10   1   1     1197.04     1194.24     22.94 o 
  11   1   1        9.12        6.37      2.39 o 
  12   1   1       48.93       43.48      5.72 o 
 -10   2   1      102.15      102.79      5.90 o 
  -9   2   1        2.60        2.61      2.14 o 
  -8   2   1      927.49      915.61     18.26 o 
  -7   2   1       70.01       66.68      3.31 o 
  -6   2   1      680.29      662.34     13.29 o 
  -5   2   1      654.38      704.31     13.69 o 
  -4   2   1     3718.52     3996.33     69.51 o 
  -3   2   1       13.98       14.73      0.71 o 
  -2   2   1     2566.84     2704.05     31.15 o 
  -1   2   1      299.17      307.88      4.46 o 
   0   2   1    23040.89    20409.00    418.52 o 
   1   2   1      765.88      728.63     12.56 o 
   2   2   1    14071.03    11909.75    202.29 o 
   3   2   1        4.44        6.07      0.53 o 
   4   2   1     1364.96     1427.20     36.99 o 
   5   2   1     1056.15     1148.24     19.10 o 
   6   2   1       63.33       68.23      7.64 o 
   7   2   1        5.91       18.13      5.29 o 
   8   2   1      787.35      811.37     14.02 o 
   9   2   1      248.80      244.23      9.15 o 
  10   2   1      186.10      187.26      8.32 o 
  11   2   1      152.10      156.08      5.41 o 
  12   2   1      467.18      457.95     10.94 o 
 -10   3   1      607.12      649.97     17.99 o 
  -9   3   1        1.28        1.56      2.38 o 
  -8   3   1      257.88      246.45      7.11 o 
  -7   3   1      303.89      266.43      7.07 o 
  -6   3   1      212.56      194.48      8.13 o 
  -5   3   1       18.94       21.43      2.05 o 
  -4   3   1      572.22      521.94      7.97 o 
  -3   3   1     2470.37     2585.84     29.88 o 
  -2   3   1     6437.47     6557.82     74.96 o 
  -1   3   1      469.09      493.37      6.87 o 
   0   3   1      559.08      534.46      8.62 o 
   1   3   1       92.76       97.56      1.69 o 
   2   3   1     2487.52     2705.95     36.57 o 
   3   3   1      875.26      919.23     12.75 o 
   4   3   1     3384.81     3476.45     48.83 o 
   5   3   1      828.15      860.97     14.53 o 
   6   3   1       51.42       62.27      3.59 o 
   7   3   1       21.65       19.49      1.10 o 
   8   3   1      646.91      643.96     11.36 o 
   9   3   1       21.85       22.43      3.03 o 
  10   3   1      119.63      119.63      6.31 o 
  11   3   1       28.10       23.52      3.72 o 
  12   3   1       55.96       58.62      3.12 o 
  -9   4   1      102.14      106.64      5.58 o 
  -8   4   1       60.41       47.30      3.47 o 
  -7   4   1        3.93        1.21      2.02 o 
  -6   4   1     1649.77     1597.58     29.83 o 
  -5   4   1        0.13       -0.45      1.60 o 
  -4   4   1      135.97      130.10      4.18 o 
  -3   4   1     1678.38     1810.50     21.25 o 
  -1   4   1       93.90      102.65      1.93 o 
   0   4   1     2924.49     2996.80     46.06 o 
   1   4   1      115.48      129.76      2.60 o 
   2   4   1     4366.61     4396.67     59.42 o 
   3   4   1        1.04       -0.77      0.51 o 
   4   4   1     2762.46     2831.55     38.40 o 
   5   4   1        6.46        2.93      0.71 o 
   6   4   1     4889.73     5102.69     71.74 o 
   7   4   1       77.11       74.77      2.68 o 
   8   4   1      216.78      199.68      3.78 o 
   9   4   1       10.29        9.48      1.17 o 
  10   4   1      173.37      188.23      5.85 o 
  11   4   1       12.92       11.04      2.47 o 
  12   4   1      170.15      178.46      6.36 o 
  13   4   1       29.97       30.60      3.59 o 
  -8   5   1      494.55      505.64     18.03 o 
  -7   5   1      135.88      122.92      7.78 o 
  -6   5   1      510.98      507.56     17.02 o 
  -5   5   1      192.16      170.49      7.96 o 
  -4   5   1     1265.50     1318.52     36.57 o 
  -3   5   1      166.31      180.64      3.11 o 
  -2   5   1     1280.02     1251.51     17.05 o 
  -1   5   1      104.77      102.07      2.06 o 
   0   5   1      313.23      283.16      4.42 o 
   1   5   1       15.39       13.49      0.87 o 
   2   5   1     2920.26     3071.83     47.43 o 
   3   5   1      279.07      273.62      4.27 o 
   4   5   1     4152.17     4122.24     55.78 o 
   5   5   1      225.02      250.73      4.12 o 
   6   5   1     1664.48     1654.65     60.06 o 
   7   5   1      843.35      818.14     14.70 o 
   8   5   1      695.92      718.45     11.07 o 
   9   5   1      561.27      532.75     11.99 o 
  10   5   1      268.84      279.17      5.19 o 
  11   5   1        1.35        1.41      2.04 o 
  12   5   1      233.59      242.97      7.53 o 
  13   5   1       10.08       13.46      5.30 o 
  -7   6   1       53.81       59.14      5.83 o 
  -6   6   1      723.97      743.36     23.56 o 
  -5   6   1       95.76       99.50      6.53 o 
  -4   6   1     1060.14     1065.57     30.74 o 
  -3   6   1       65.05       61.87      4.87 o 
  -2   6   1     1536.47     1556.86     21.14 o 
  -1   6   1       40.66       45.57      1.53 o 
   0   6   1      322.54      299.50      5.65 o 
   1   6   1      130.37      128.09      2.89 o 
   2   6   1     1441.83     1444.77     22.90 o 
   3   6   1      387.17      385.81      6.84 o 
   4   6   1       50.03       59.47      1.54 o 
   5   6   1        0.26        0.44      0.65 o 
   6   6   1     1291.99     1194.91     16.88 o 
   7   6   1       10.08       15.77      1.79 o 
   8   6   1     1261.15     1242.12     55.00 o 
   9   6   1        4.49        6.61      1.19 o 
  10   6   1      422.68      379.95     10.46 o 
  11   6   1       58.03       60.80      5.61 o 
  12   6   1      444.66      476.25     17.56 o 
  13   6   1        0.64       -1.14      3.50 o 
  -6   7   1       38.19       35.62      5.12 o 
  -5   7   1        3.59        0.62      3.29 o 
  -4   7   1      411.60      416.17     14.87 o 
  -3   7   1       19.03       14.11      3.31 o 
  -2   7   1      900.62      907.59     12.89 o 
  -1   7   1      499.50      490.71      7.49 o 
   0   7   1     1683.30     1819.55     24.69 o 
   1   7   1       39.44       28.91      1.54 o 
   2   7   1      280.21      276.95      5.33 o 
   3   7   1        5.66        7.01      1.04 o 
   4   7   1      317.91      312.12      9.78 o 
   5   7   1       95.17       85.22      2.50 o 
   6   7   1     2813.74     2768.52     63.20 o 
   7   7   1      138.40      129.49      4.11 o 
   8   7   1       69.44       82.52      3.33 o 
   9   7   1      540.65      492.49     11.85 o 
  10   7   1      295.36      318.48      8.33 o 
  11   7   1      412.52      423.21     10.58 o 
  -5   8   1       28.43       23.35      4.58 o 
  -4   8   1      217.67      204.81      9.93 o 
  -3   8   1        0.47       -0.70      3.15 o 
  -2   8   1      310.25      330.54     12.42 o 
  -1   8   1      448.58      460.26      7.27 o 
   0   8   1     1081.11     1111.50     15.73 o 
   1   8   1       10.39       14.15      3.84 o 
   2   8   1      102.85      109.22      2.92 o 
   3   8   1      869.80      853.40     14.30 o 
   4   8   1     1344.55     1363.17     22.10 o 
   5   8   1      321.63      312.87      6.20 o 
   6   8   1      374.15      393.71      7.47 o 
   7   8   1       52.69       45.95      3.02 o 
   8   8   1      329.83      347.36      8.97 o 
   9   8   1      128.59      137.52      4.72 o 
  10   8   1      795.17      806.27     18.66 o 
  11   8   1       35.49       44.66      3.08 o 
  -4   9   1      109.86      126.15      8.37 o 
  -3   9   1        4.29        0.36      3.64 o 
  -2   9   1      292.39      300.07     12.21 o 
  -1   9   1       22.37       20.06      2.37 o 
   0   9   1     1105.02     1105.99     15.86 o 
   1   9   1       13.96       13.00      1.33 o 
   2   9   1      869.15      880.93     24.20 o 
   3   9   1       69.07       61.92      2.42 o 
   4   9   1      420.59      383.73      8.12 o 
   5   9   1       67.84       67.19      2.52 o 
   6   9   1      466.29      480.04      8.95 o 
   7   9   1       64.96       64.68      2.59 o 
   8   9   1     1587.96     1560.00     34.43 o 
   9   9   1        3.98        4.13      1.63 o 
  10   9   1      432.09      421.72     10.85 o 
  11   9   1       25.64       27.64      2.53 o 
  12   9   1       84.16       80.85      4.09 o 
  -3  10   1        3.78        1.17      3.92 o 
  -2  10   1      155.48      150.05      8.82 o 
  -1  10   1        2.56        0.22      3.22 o 
   0  10   1      831.57      868.94     13.04 o 
   1  10   1       31.43       26.57      1.68 o 
   2  10   1      443.95      461.76      8.85 o 
   3  10   1      257.51      259.20      5.68 o 
   4  10   1     1935.88     1936.95     31.24 o 
   5  10   1       27.86       21.79      1.77 o 
   6  10   1        3.41        1.06      1.72 o 
   7  10   1       13.58       10.94      2.54 o 
   8  10   1     1157.46     1147.17     26.02 o 
   9  10   1        9.19       10.22      2.11 o 
  10  10   1      200.83      202.88      6.55 o 
  11  10   1      167.31      177.18      6.09 o 
  12  10   1      116.85      113.25      4.90 o 
  -1  11   1       17.47       17.92      4.65 o 
   0  11   1       63.75       62.18      5.97 o 
   1  11   1        0.34       -0.94      1.61 o 
   2  11   1      603.93      645.59     10.32 o 
   3  11   1       26.48       27.82      4.16 o 
   4  11   1     1028.99     1000.29     17.22 o 
   5  11   1       96.66       99.84      3.42 o 
   6  11   1      365.33      349.43      7.39 o 
   7  11   1       13.00       10.11      1.72 o 
   8  11   1      920.72      930.75     21.74 o 
   9  11   1       11.13        8.58      2.06 o 
  10  11   1      127.30      120.29      5.05 o 
  11  11   1       41.98       50.43      3.46 o 
   1  12   1       50.65       51.70      6.02 o 
   2  12   1      113.54      109.55      3.42 o 
   3  12   1      170.65      180.52      8.61 o 
   4  12   1      149.36      145.80      4.49 o 
   5  12   1       12.55       13.83      2.64 o 
   6  12   1       79.95       62.10      3.86 o 
   7  12   1        0.48       -2.02      1.93 o 
   8  12   1      137.90      133.70      5.36 o 
   9  12   1        4.55        0.24      2.20 o 
  10  12   1      541.90      576.13     14.73 o 
   5  13   1        0.02       -0.09      1.68 o 
   6  13   1      131.44      109.76      4.85 o 
   7  13   1       42.73       43.72      3.23 o 
  -8 -12   2      161.22      168.09      9.51 o 
  -7 -12   2       27.03       22.84      2.25 o 
  -6 -12   2        7.35        6.77      1.90 o 
  -5 -12   2       55.55       62.76      3.22 o 
  -4 -12   2      293.55      296.77      6.88 o 
  -3 -12   2      160.05      163.59      4.86 o 
 -10 -11   2      157.67      137.84      4.44 o 
  -9 -11   2       20.69       22.00      2.27 o 
  -8 -11   2      515.89      505.12     10.03 o 
  -7 -11   2       23.18       23.71      2.27 o 
  -6 -11   2      405.79      399.41      8.29 o 
  -5 -11   2       65.61       62.02      5.07 o 
  -4 -11   2       56.62       54.37      2.87 o 
  -3 -11   2       69.07       72.61      4.85 o 
  -2 -11   2      535.90      546.83     10.49 o 
  -1 -11   2       23.21       24.03      1.97 o 
   0 -11   2      387.18      391.58      9.85 o 
 -11 -10   2       35.59       32.65      2.90 o 
 -10 -10   2      561.33      557.16     14.95 o 
  -9 -10   2       27.05       28.47      2.23 o 
  -8 -10   2     1222.50     1178.52     20.11 o 
  -7 -10   2        9.29       10.41      2.69 o 
  -6 -10   2     1231.64     1187.63     33.44 o 
  -5 -10   2       14.75       15.49      3.91 o 
  -4 -10   2      357.32      360.18      7.42 o 
  -3 -10   2      307.95      287.57     13.30 o 
  -2 -10   2       16.22       14.63      1.68 o 
  -1 -10   2        7.02        4.10      1.56 o 
   0 -10   2       63.76       63.11      2.52 o 
   1 -10   2       21.29       32.01      4.99 o 
   2 -10   2      249.55      283.94     12.98 o 
 -11  -9   2       74.96       84.11      4.07 o 
 -10  -9   2       34.76       35.83      2.74 o 
  -9  -9   2        0.87       -0.63      1.45 o 
  -8  -9   2      886.88      864.33     15.06 o 
  -7  -9   2       46.51       43.52      2.40 o 
  -6  -9   2     1339.87     1304.43     21.64 o 
  -5  -9   2        0.57        0.39      1.21 o 
  -4  -9   2      547.06      550.47     10.59 o 
  -3  -9   2       71.13       64.81      2.67 o 
  -2  -9   2       72.66       74.61      2.72 o 
  -1  -9   2        5.46        3.69      1.26 o 
   0  -9   2      407.58      422.64      7.15 o 
   1  -9   2        7.68        7.49      1.43 o 
   2  -9   2      435.08      457.82     16.58 o 
   3  -9   2        5.66        7.17      3.87 o 
   4  -9   2      461.27      474.59     17.61 o 
 -11  -8   2        0.04        1.54      1.75 o 
 -10  -8   2      358.95      345.86      9.16 o 
  -9  -8   2        8.54        6.33      1.46 o 
  -8  -8   2      118.46      148.24      6.63 o 
  -7  -8   2        5.24        6.02      2.09 o 
  -6  -8   2      643.41      628.59     11.16 o 
  -5  -8   2        0.92        0.96      1.08 o 
  -4  -8   2     1313.41     1347.48     22.02 o 
  -3  -8   2       24.44       26.03      2.08 o 
  -2  -8   2     2817.58     2829.20     44.44 o 
  -1  -8   2       17.41       18.67      2.54 o 
   0  -8   2       13.56        8.95      1.24 o 
   1  -8   2     1323.56     1365.28     19.26 o 
   2  -8   2     1421.39     1451.17     20.41 o 
   3  -8   2       16.89       17.15      4.01 o 
   4  -8   2      244.49      259.06     11.50 o 
   5  -8   2       15.24       11.64      4.72 o 
 -10  -7   2      345.69      353.47      9.12 o 
  -9  -7   2       86.50       73.10      2.71 o 
  -8  -7   2      538.01      524.89      9.52 o 
  -7  -7   2       40.36       33.36      1.90 o 
  -6  -7   2     1128.97     1148.12     33.96 o 
  -5  -7   2        9.11        9.45      1.25 o 
  -4  -7   2     1599.30     1613.41     25.85 o 
  -3  -7   2       10.01        6.64      1.16 o 
  -2  -7   2     1063.75     1136.45     18.57 o 
  -1  -7   2      632.86      640.35     11.01 o 
   0  -7   2     1564.14     1562.94     25.00 o 
   1  -7   2     1116.27     1070.54     15.17 o 
   2  -7   2       34.33       35.89      2.35 o 
   3  -7   2      241.42      241.99     10.18 o 
   4  -7   2       10.12        9.62      3.63 o 
   5  -7   2       33.00       29.03      4.57 o 
   6  -7   2      162.87      166.36      9.20 o 
  -9  -6   2       29.63       29.52      2.03 o 
  -8  -6   2     1280.63     1219.09     41.21 o 
  -7  -6   2       70.44       81.32      2.52 o 
  -6  -6   2      135.33      134.77      3.26 o 
  -5  -6   2        0.25       -0.10      0.82 o 
  -4  -6   2        9.92        5.45      1.85 o 
  -3  -6   2      199.61      218.22      4.47 o 
  -2  -6   2     2995.04     3041.08     47.29 o 
  -1  -6   2      796.81      842.93     12.11 o 
   0  -6   2     2748.29     2743.88     42.72 o 
   1  -6   2      741.52      716.92     10.42 o 
   2  -6   2      211.51      210.97      3.90 o 
   3  -6   2      966.59      949.19     13.50 o 
   4  -6   2       54.89       63.88      5.59 o 
   5  -6   2       21.63       14.43      3.60 o 
   6  -6   2      418.87      432.85     15.70 o 
   7  -6   2        3.31        2.85      3.74 o 
 -12  -5   2      518.63      527.18     18.02 o 
 -11  -5   2      233.93      262.01     10.98 o 
 -10  -5   2      949.60      964.66     28.10 o 
  -9  -5   2      143.03      148.92      5.26 o 
  -8  -5   2      152.00      164.47      7.55 o 
  -7  -5   2      963.22      982.31     16.03 o 
  -6  -5   2      489.09      509.32      8.83 o 
  -5  -5   2       61.45       67.29      2.03 o 
  -4  -5   2     4657.54     4896.97     75.34 o 
  -3  -5   2       25.56       21.81      1.27 o 
  -2  -5   2      501.30      455.38      7.87 o 
  -1  -5   2       23.14       29.78      2.18 o 
   0  -5   2     1637.97     1684.21     26.50 o 
   1  -5   2      501.62      501.53      7.44 o 
   2  -5   2     2861.56     2902.17     41.86 o 
   3  -5   2      454.17      429.14      8.14 o 
   4  -5   2     1000.82      956.83     13.47 o 
   5  -5   2        1.51       -1.58      2.45 o 
   6  -5   2      227.14      231.57     10.07 o 
   7  -5   2       54.33       57.17      5.41 o 
   8  -5   2      241.57      234.51     10.86 o 
 -12  -4   2      218.15      220.68     10.17 o 
 -11  -4   2       52.39       45.50      4.98 o 
 -10  -4   2      291.54      288.52     10.99 o 
  -9  -4   2       40.92       38.15      3.89 o 
  -8  -4   2      102.67      107.33      4.81 o 
  -7  -4   2       11.19       13.76      2.46 o 
  -6  -4   2     3920.57     3841.01     50.86 o 
  -5  -4   2       20.68       15.94      0.98 o 
  -4  -4   2     2764.08     2814.45     62.43 o 
  -3  -4   2       12.37       16.64      1.14 o 
  -2  -4   2     1246.87     1326.75     20.96 o 
  -1  -4   2      303.54      322.92      4.91 o 
   0  -4   2     4946.48     5234.90     80.23 o 
   1  -4   2      189.21      200.10      3.81 o 
   2  -4   2      815.75      860.95     12.00 o 
   3  -4   2        2.98        7.07      0.76 o 
   4  -4   2     1801.65     1798.00     24.28 o 
   5  -4   2      385.35      416.87     13.93 o 
   6  -4   2      162.77      162.38      7.67 o 
   7  -4   2      113.12      114.18      6.83 o 
   8  -4   2      420.01      433.50     15.43 o 
   9  -4   2        7.14        8.04      4.00 o 
 -12  -3   2       51.33       46.11      5.20 o 
 -11  -3   2       94.43       94.50      6.41 o 
 -10  -3   2      180.20      193.54      8.61 o 
  -9  -3   2      199.49      194.41      8.21 o 
  -8  -3   2      572.82      572.30     10.27 o 
  -7  -3   2     1788.90     1834.01     30.41 o 
  -6  -3   2     1047.51     1054.49     14.45 o 
  -5  -3   2      381.90      377.21      6.18 o 
  -4  -3   2      249.74      190.64      3.60 o 
  -3  -3   2       19.36       20.06      0.99 o 
  -2  -3   2     7111.38     6844.91    105.09 o 
  -1  -3   2     1719.78     1808.40     24.72 o 
   0  -3   2     1615.07     1710.10     23.37 o 
   1  -3   2       40.78       34.07      1.29 o 
   2  -3   2     2069.86     2087.90     27.73 o 
   3  -3   2      510.07      517.04      7.41 o 
   4  -3   2     3534.07     3604.55     61.05 o 
   5  -3   2       49.61       49.60      2.18 o 
   6  -3   2      526.73      531.69     11.31 o 
   7  -3   2      107.28       99.43      4.17 o 
   8  -3   2      158.54      150.53      5.51 o 
   9  -3   2      118.78      118.40      5.15 o 
  10  -3   2       91.34       81.21      4.87 o 
 -12  -2   2      230.49      222.23      7.16 o 
 -11  -2   2      126.32      138.70      7.95 o 
 -10  -2   2      120.12      125.73      6.97 o 
  -9  -2   2      739.22      714.28     21.41 o 
  -8  -2   2     1623.49     1702.64     45.79 o 
  -7  -2   2     1252.79     1313.06     29.89 o 
  -6  -2   2      523.08      549.33     12.44 o 
  -5  -2   2        4.36        8.06      0.70 o 
  -4  -2   2     2928.09     2944.91     49.67 o 
  -3  -2   2      126.14      122.99      2.73 o 
  -2  -2   2     1606.88     1629.80     25.28 o 
  -1  -2   2        0.19       -0.46      0.31 o 
   0  -2   2     1354.51     1385.77     20.95 o 
   1  -2   2     4875.45     4918.00     75.47 o 
   2  -2   2     2077.66     2063.55     27.30 o 
   3  -2   2       57.17       50.28      1.14 o 
   4  -2   2      348.77      356.56      5.73 o 
   5  -2   2       47.49       42.29      1.63 o 
   6  -2   2     1869.12     1825.27     33.01 o 
   7  -2   2      354.50      347.43      8.11 o 
   8  -2   2      547.29      527.25     21.11 o 
   9  -2   2       36.23       32.42      2.94 o 
  10  -2   2       15.50       22.05      4.23 o 
 -12  -1   2      203.46      214.15      9.25 o 
 -11  -1   2        9.50       12.08      2.55 o 
 -10  -1   2      218.06      224.02      6.67 o 
  -9  -1   2      787.42      788.59     23.45 o 
  -8  -1   2     1361.92     1365.20     37.43 o 
  -7  -1   2      100.95      100.81      5.22 o 
  -6  -1   2      429.26      387.43      6.93 o 
  -5  -1   2      355.44      366.34      6.54 o 
  -4  -1   2      139.78      155.04      2.45 o 
  -3  -1   2       11.33        9.76      0.66 o 
  -2  -1   2     1720.02     1814.96     31.13 o 
  -1  -1   2       31.56       32.04      0.76 o 
   0  -1   2    15834.37    14206.46    241.67 o 
   1  -1   2     5217.66     4968.16     84.49 o 
   2  -1   2      122.89      103.30      1.81 o 
   3  -1   2      231.15      243.40      5.08 o 
   4  -1   2     1759.87     1840.59     32.48 o 
   5  -1   2      624.43      626.41     12.05 o 
   6  -1   2      721.19      683.28     13.31 o 
   7  -1   2       46.05       43.46      2.81 o 
   8  -1   2      429.47      437.00      9.69 o 
   9  -1   2      301.75      290.44      7.49 o 
  10  -1   2        3.10        5.35      2.28 o 
  11  -1   2       36.85       38.78      3.50 o 
 -11   0   2        6.25        6.92      2.67 o 
 -10   0   2      735.14      709.52     15.08 o 
  -9   0   2       29.39       25.29      2.51 o 
  -8   0   2        6.14        9.05      1.84 o 
  -7   0   2      248.87      247.00      9.09 o 
  -6   0   2      822.74      856.73     23.94 o 
  -5   0   2        5.64        0.65      1.50 o 
  -4   0   2       18.64       11.18      0.80 o 
  -3   0   2       44.67       45.84      0.87 o 
  -2   0   2       26.42       19.32      0.75 o 
  -1   0   2        7.25        7.53      0.67 o 
   0   0   2      408.23      490.08      8.51 o 
   1   0   2      206.15      206.35      4.23 o 
   2   0   2    75777.19    43550.14    667.29 o 
   3   0   2       53.96       51.48      2.14 o 
   4   0   2      399.11      385.99      7.51 o 
   5   0   2      111.15      131.99      3.47 o 
   6   0   2     1391.43     1393.85     25.16 o 
   7   0   2       72.23       71.08      3.04 o 
   8   0   2      435.89      435.28      9.43 o 
   9   0   2        0.15       -0.69      1.71 o 
  10   0   2      958.91      961.85     19.12 o 
  11   0   2       82.43       94.74      4.71 o 
 -11   1   2       11.56        7.65      2.87 o 
 -10   1   2       59.00       57.53      4.79 o 
  -9   1   2        0.98       -0.06      1.92 o 
  -8   1   2      712.07      717.26     14.69 o 
  -7   1   2       14.05       18.45      2.05 o 
  -6   1   2     1157.65     1208.91     22.43 o 
  -5   1   2      172.87      182.82      4.69 o 
  -4   1   2      533.52      532.99     10.38 o 
  -3   1   2      409.74      446.25     12.70 o 
  -2   1   2      459.89      490.60     13.41 o 
  -1   1   2       88.87       96.91     12.17 o 
   0   1   2      190.49      219.47      4.30 o 
   1   1   2      145.94      149.61      4.82 o 
   2   1   2    26589.30    20851.33    394.51 o 
   3   1   2    11390.91    10232.84    868.62 o 
   4   1   2     3414.45     3688.10     93.79 o 
   5   1   2      371.40      364.52     10.69 o 
   6   1   2     3185.99     3227.95     82.89 o 
   7   1   2       21.80       27.97      1.92 o 
   8   1   2      788.21      789.67     23.75 o 
   9   1   2      216.03      229.75      6.12 o 
  10   1   2     1254.42     1248.91     23.77 o 
  11   1   2       10.56       14.16      2.48 o 
  12   1   2       62.10       47.45      3.04 o 
 -10   2   2      943.80      941.30     19.53 o 
  -9   2   2        3.81        5.61      2.43 o 
  -8   2   2      292.65      293.12      7.63 o 
  -7   2   2       31.39       36.28      2.55 o 
  -6   2   2      473.82      462.05      9.92 o 
  -5   2   2       10.75        9.89      1.49 o 
  -4   2   2     4643.91     4752.11     82.37 o 
  -3   2   2       46.12       55.05      2.21 o 
  -2   2   2      397.78      396.17      5.80 o 
  -1   2   2      598.31      596.06     10.01 o 
   0   2   2        5.54        6.55      0.58 o 
   1   2   2       70.35       69.57      2.80 o 
   2   2   2     1830.22     1691.01     48.35 o 
   3   2   2      953.10      941.06     18.25 o 
   4   2   2     9422.49     9385.34    177.42 o 
   5   2   2     1961.38     2087.19     53.75 o 
   6   2   2     1161.98     1247.54     33.05 o 
   7   2   2      634.88      622.81     10.90 o 
   8   2   2     1284.28     1302.20     21.89 o 
   9   2   2       17.69       14.74      2.74 o 
  10   2   2      547.98      553.92     11.81 o 
  11   2   2       15.74       12.85      1.94 o 
  12   2   2      336.99      321.43      7.31 o 
 -10   3   2      264.43      258.20      8.03 o 
  -9   3   2      202.47      198.33      6.60 o 
  -8   3   2      300.62      309.70      8.18 o 
  -7   3   2       14.64       15.88      2.38 o 
  -6   3   2      670.96      650.73     13.41 o 
  -5   3   2        0.02       -0.37      1.37 o 
  -4   3   2     1090.01     1104.10     31.53 o 
  -3   3   2       15.94       12.28      0.62 o 
  -2   3   2       53.83       60.85      2.87 o 
  -1   3   2      277.26      314.44      4.69 o 
   0   3   2      483.74      498.89      8.52 o 
   1   3   2      524.18      518.89      9.16 o 
   2   3   2     2646.41     2462.54     41.79 o 
   3   3   2      977.25      953.25     16.49 o 
   4   3   2     8202.96     7886.11    110.76 o 
   5   3   2      459.21      513.89      7.82 o 
   6   3   2     1455.69     1514.09     29.60 o 
   7   3   2      129.07      122.43      2.57 o 
   8   3   2     1366.84     1383.16     20.19 o 
   9   3   2        1.54        1.77      0.88 o 
  10   3   2      442.83      439.62     10.70 o 
  11   3   2       13.98       14.72      2.50 o 
  12   3   2       17.46       16.19      2.22 o 
  -9   4   2        3.75        3.80      2.80 o 
  -8   4   2      403.89      415.76     10.39 o 
  -7   4   2      103.22       84.48      4.18 o 
  -6   4   2      280.58      282.91      7.35 o 
  -5   4   2      256.62      241.46      6.42 o 
  -4   4   2      645.35      658.77     13.20 o 
  -3   4   2        6.12        8.20      0.60 o 
  -2   4   2     2209.08     2207.05     25.64 o 
  -1   4   2      382.54      421.18      6.06 o 
   0   4   2      383.79      328.24      4.83 o 
   1   4   2        5.46        2.90      0.48 o 
   2   4   2       25.69       27.74      1.25 o 
   3   4   2      363.74      388.93      7.07 o 
   4   4   2     2799.03     2849.61     48.39 o 
   5   4   2      152.73      162.08      3.47 o 
   6   4   2     2775.48     2926.43     41.64 o 
   7   4   2       73.25       71.92      1.91 o 
   8   4   2      869.71      892.89     18.44 o 
   9   4   2       88.78       94.18      2.43 o 
  10   4   2      153.05      146.03      7.89 o 
  11   4   2        0.00       -0.98      2.10 o 
  12   4   2      358.97      362.98      9.87 o 
  13   4   2       14.38        8.74      2.26 o 
  -8   5   2      287.42      281.23     19.30 o 
  -7   5   2      131.36      114.59      5.04 o 
  -6   5   2      778.89      791.34     16.44 o 
  -5   5   2        7.04        9.63      2.10 o 
  -4   5   2      800.19      822.65     24.04 o 
  -3   5   2       60.73       69.65      1.96 o 
  -2   5   2     2132.26     2256.41     30.02 o 
  -1   5   2      210.54      264.93      4.16 o 
   0   5   2      277.73      358.62      5.36 o 
   1   5   2      513.55      548.18      9.08 o 
   2   5   2     2616.55     2677.76     36.39 o 
   3   5   2        0.00       -0.78      0.52 o 
   4   5   2     1113.14     1188.77     20.60 o 
   5   5   2      112.35       98.77      2.51 o 
   6   5   2      376.26      371.94      7.14 o 
   7   5   2      139.09      149.95      3.52 o 
   8   5   2     2643.02     2670.46     38.19 o 
   9   5   2      388.38      416.15      9.80 o 
  10   5   2      658.14      684.47     10.82 o 
  11   5   2        7.95        9.63      2.58 o 
  12   5   2      356.79      366.90      9.94 o 
  13   5   2       24.89       25.95      5.15 o 
  -7   6   2        0.01        0.71      3.70 o 
  -6   6   2     1076.90     1090.88     32.27 o 
  -5   6   2      139.73      115.63      7.04 o 
  -4   6   2      323.40      344.07     12.50 o 
  -3   6   2        5.74        7.85      2.72 o 
  -2   6   2      852.37      841.10     11.80 o 
  -1   6   2      276.50      289.93      4.63 o 
   0   6   2     3283.02     3337.71     44.19 o 
   1   6   2       93.96      110.20      2.56 o 
   2   6   2      478.51      412.11     11.71 o 
   3   6   2        6.54        4.83      0.99 o 
   4   6   2     1264.90     1246.13     17.39 o 
   5   6   2       72.93       63.06      2.75 o 
   6   6   2     2509.52     2526.15     43.12 o 
   7   6   2        3.04       -0.47      0.83 o 
   8   6   2      256.10      286.49      5.93 o 
   9   6   2      110.10      116.87      3.27 o 
  10   6   2     1198.64     1254.20     22.42 o 
  11   6   2        6.17        2.88      2.81 o 
  12   6   2      631.45      641.78     14.99 o 
  13   6   2       10.07       13.67      4.29 o 
  -6   7   2        2.51        0.82      3.91 o 
  -5   7   2      745.25      718.80     22.89 o 
  -4   7   2      891.85      875.37     26.47 o 
  -3   7   2      144.06      145.53      7.44 o 
  -2   7   2      829.28      883.20     12.53 o 
  -1   7   2       88.10       93.75      2.28 o 
   0   7   2     1296.52     1333.19     18.41 o 
   1   7   2      456.65      457.92      9.87 o 
   2   7   2     1164.44     1206.52     19.43 o 
   3   7   2      135.27      130.02      3.08 o 
   4   7   2     3702.36     3485.26     47.55 o 
   5   7   2      126.68      124.15      2.89 o 
   6   7   2      335.96      370.35      7.18 o 
   7   7   2       26.40       31.08      1.67 o 
   8   7   2      516.73      525.84     10.48 o 
   9   7   2      506.88      531.43     10.23 o 
  10   7   2       54.81       64.34      2.69 o 
  11   7   2      202.70      193.20      5.81 o 
  -5   8   2        0.75        0.80      3.87 o 
  -4   8   2       44.82       39.31      4.90 o 
  -3   8   2      258.70      257.25     10.79 o 
  -2   8   2      396.44      396.44     14.03 o 
  -1   8   2        0.74        0.88      0.92 o 
   0   8   2      606.02      641.49      9.58 o 
   1   8   2      180.32      175.14      3.47 o 
   2   8   2       57.09       64.67      2.20 o 
   3   8   2       29.73       21.24      1.81 o 
   4   8   2      303.18      285.19      5.71 o 
   5   8   2       83.80       89.09      2.71 o 
   6   8   2     4515.55     4459.24     94.67 o 
   7   8   2      272.02      277.05      7.42 o 
   8   8   2      490.74      501.20     12.11 o 
   9   8   2        2.00        0.48      1.48 o 
  10   8   2      353.77      351.13      9.17 o 
  11   8   2        4.43        3.90      1.76 o 
  12   8   2      341.18      391.23     10.21 o 
  -4   9   2      359.93      383.54     15.14 o 
  -3   9   2        2.86        6.54      3.64 o 
  -2   9   2      681.62      661.91     21.43 o 
  -1   9   2        3.79        3.72      3.00 o 
   0   9   2      395.49      428.24      7.01 o 
   1   9   2      324.50      330.63      5.70 o 
   2   9   2      117.70      113.68      3.14 o 
   3   9   2        7.93        7.22      1.31 o 
   4   9   2      314.35      297.24      6.04 o 
   5   9   2      142.78      141.59      3.74 o 
   6   9   2     1055.27     1048.56     23.57 o 
   7   9   2        4.17        3.82      1.49 o 
   8   9   2      347.15      354.14      9.27 o 
   9   9   2       28.96       27.34      2.22 o 
  10   9   2     1499.47     1486.13     33.02 o 
  11   9   2      190.89      187.86      6.14 o 
  12   9   2      145.98      145.37      5.36 o 
  -3  10   2        5.25        3.91      3.87 o 
  -2  10   2      211.94      211.66     10.37 o 
  -1  10   2      153.58      161.08      8.77 o 
   0  10   2      822.45      819.70     12.87 o 
   1  10   2      552.55      567.40      8.99 o 
   2  10   2     1082.66     1060.45     28.79 o 
   3  10   2        6.53        5.12      3.12 o 
   4  10   2     1234.31     1224.38     20.34 o 
   5  10   2      423.29      411.31     10.99 o 
   6  10   2      207.38      190.38      5.97 o 
   7  10   2       60.39       57.89      3.32 o 
   8  10   2     1128.52     1109.07     25.17 o 
   9  10   2       52.37       53.68      3.44 o 
  10  10   2      474.70      469.44     12.03 o 
  11  10   2       20.48       15.18      2.40 o 
  12  10   2       19.85       17.40      2.53 o 
  -1  11   2      266.37      276.82     12.38 o 
   0  11   2      612.48      585.10     20.04 o 
   1  11   2        0.33        1.72      1.35 o 
   2  11   2      387.77      413.22      7.21 o 
   3  11   2      184.81      179.25      4.65 o 
   4  11   2      494.91      496.74     10.00 o 
   5  11   2       90.82       88.80      3.90 o 
   6  11   2      405.07      394.88     10.33 o 
   7  11   2       15.28       14.07      2.23 o 
   8  11   2     1205.65     1152.33     26.28 o 
   9  11   2       60.88       67.89      3.89 o 
  10  11   2       79.47       76.72      3.95 o 
  11  11   2       20.68       30.56      2.91 o 
   1  12   2      136.85      139.03      8.86 o 
   2  12   2       82.57       79.91      4.96 o 
   3  12   2        9.63       11.01      5.03 o 
   4  12   2      768.52      756.74     18.01 o 
   5  12   2        1.26        0.49      1.78 o 
   6  12   2       94.16       89.90      4.13 o 
   7  12   2        0.89        0.69      2.00 o 
   8  12   2       46.15       38.83      3.10 o 
   9  12   2       26.19       23.64      2.82 o 
  10  12   2      389.83      408.97     11.21 o 
   4  13   2       98.43       85.16      4.39 o 
   5  13   2        5.57        6.08      2.34 o 
   6  13   2      200.30      193.94      6.69 o 
   7  13   2        9.50        4.86      2.32 o 
   8  13   2       92.90       86.90      4.39 o 
  -7 -12   3        0.20        0.73      1.76 o 
  -6 -12   3     1167.08     1249.38     21.63 o 
  -5 -12   3       36.92       37.67      3.76 o 
  -4 -12   3        7.92        5.61      2.04 o 
  -9 -11   3       34.65       33.05      2.56 o 
  -8 -11   3      156.13      155.99      4.71 o 
  -7 -11   3      145.51      161.87      4.81 o 
  -6 -11   3      429.56      441.13     11.15 o 
  -5 -11   3      140.03      148.74      4.80 o 
  -4 -11   3      681.53      730.52     13.40 o 
  -3 -11   3      148.90      143.46      4.42 o 
  -2 -11   3       53.24       49.45      4.66 o 
  -1 -11   3      458.51      492.12      8.59 o 
   0 -11   3      297.39      300.15      6.12 o 
 -10 -10   3      212.37      215.22      5.56 o 
  -9 -10   3       11.73       11.99      2.15 o 
  -8 -10   3      488.12      448.70      9.18 o 
  -7 -10   3        0.20        0.90      1.57 o 
  -6 -10   3      323.68      307.11      6.77 o 
  -5 -10   3        0.02       -0.56      1.39 o 
  -4 -10   3     1629.49     1629.44     26.80 o 
  -3 -10   3      166.01      158.09      4.35 o 
  -2 -10   3       46.94       40.07      2.36 o 
  -1 -10   3       76.98       66.05      2.96 o 
   0 -10   3      388.31      399.26      7.14 o 
   1 -10   3        9.38        6.47      4.41 o 
   2 -10   3       13.56        8.91      4.42 o 
 -11  -9   3       24.48       34.31      2.84 o 
 -10  -9   3      210.76      205.30      5.15 o 
  -9  -9   3        0.77       -1.16      1.42 o 
  -8  -9   3       37.65       43.76      2.49 o 
  -7  -9   3       55.19       56.75      2.56 o 
  -6  -9   3      500.98      492.05      9.36 o 
  -5  -9   3        0.02        0.45      1.37 o 
  -4  -9   3      655.62      665.87     11.97 o 
  -3  -9   3        6.57        0.81      1.37 o 
  -2  -9   3     1648.49     1614.61     26.31 o 
  -1  -9   3      123.70      121.23      3.57 o 
   0  -9   3      231.03      233.61      4.73 o 
   1  -9   3        8.11        7.98      1.42 o 
   2  -9   3      389.23      436.32     16.15 o 
   3  -9   3        8.52        8.91      4.09 o 
 -11  -8   3        0.01        0.88      1.89 o 
 -10  -8   3      588.55      578.38     10.66 o 
  -9  -8   3       16.67       16.57      1.75 o 
  -8  -8   3       91.76      108.37      4.17 o 
  -7  -8   3        2.42        3.98      1.30 o 
  -6  -8   3      324.57      375.77      7.39 o 
  -5  -8   3        0.43       -0.52      1.10 o 
  -4  -8   3      502.00      504.88      9.29 o 
  -3  -8   3       10.09        9.31      1.41 o 
  -2  -8   3      496.32      506.74      9.25 o 
  -1  -8   3       61.34       60.29      2.77 o 
   0  -8   3       80.59       81.62      2.84 o 
   1  -8   3      197.01      201.38      4.15 o 
   2  -8   3     1277.33     1315.41     18.74 o 
   3  -8   3       11.10        9.05      3.86 o 
   4  -8   3      346.72      352.01     13.92 o 
   5  -8   3      105.90      113.10      8.10 o 
 -10  -7   3      168.11      170.75      5.38 o 
  -9  -7   3      162.71      168.00      4.17 o 
  -8  -7   3     1561.46     1472.77     23.94 o 
  -7  -7   3      133.58      124.56      3.40 o 
  -6  -7   3      137.41      157.13      3.86 o 
  -5  -7   3        0.47        0.71      1.00 o 
  -4  -7   3      256.15      267.19      5.46 o 
  -3  -7   3       54.52       56.01      2.18 o 
  -2  -7   3      555.48      584.68     10.26 o 
  -1  -7   3      114.28      114.62      3.10 o 
   0  -7   3     1468.86     1439.89     29.32 o 
   1  -7   3       67.91       66.30      2.24 o 
   2  -7   3       52.78       51.62      2.30 o 
   3  -7   3        0.83       -0.39      1.41 o 
   4  -7   3       87.65       83.44      8.75 o 
   5  -7   3       21.21       26.36      3.25 o 
   6  -7   3      156.79      156.81      6.49 o 
  -9  -6   3      225.68      232.53      4.99 o 
  -8  -6   3      284.26      301.49      5.99 o 
  -7  -6   3       28.00       22.88      1.43 o 
  -6  -6   3      352.20      348.44      6.58 o 
  -5  -6   3        3.15        3.58      1.01 o 
  -4  -6   3     1674.78     1693.39     26.92 o 
  -3  -6   3        1.85        0.28      0.89 o 
  -2  -6   3     2109.05     2097.03     33.04 o 
  -1  -6   3      112.56      113.11      3.09 o 
   0  -6   3      217.77      224.66      6.16 o 
   1  -6   3       75.19       81.23      2.74 o 
   2  -6   3     1025.85     1040.63     14.75 o 
   3  -6   3     1259.68     1243.34     17.37 o 
   4  -6   3       27.76       31.07      3.97 o 
   5  -6   3      219.76      220.31      9.81 o 
   6  -6   3      105.75      118.33      7.45 o 
   7  -6   3       10.89       10.75      2.87 o 
 -12  -5   3     1272.52     1345.62     38.90 o 
 -11  -5   3        0.05        5.05      3.56 o 
 -10  -5   3      320.17      313.05     11.94 o 
  -9  -5   3        1.82        0.02      1.27 o 
  -8  -5   3      823.14      857.08     14.23 o 
  -7  -5   3       64.47       60.19      2.13 o 
  -6  -5   3      485.36      504.63      8.81 o 
  -5  -5   3       14.60       16.46      2.49 o 
  -4  -5   3     3029.44     3196.59     49.56 o 
  -3  -5   3      373.69      397.88      7.11 o 
  -2  -5   3     1603.06     1595.25     25.27 o 
  -1  -5   3      113.46      142.94      2.66 o 
   0  -5   3     1040.28      969.52     13.79 o 
   1  -5   3       43.20       42.59      1.49 o 
   2  -5   3      164.14      161.91      3.13 o 
   3  -5   3        1.45        4.44      1.17 o 
   4  -5   3      419.03      445.37      6.92 o 
   5  -5   3       47.26       52.68      4.79 o 
   6  -5   3      255.83      245.26     10.43 o 
   7  -5   3       57.47       69.27      6.09 o 
   8  -5   3       93.07       88.98      5.65 o 
 -12  -4   3       88.95       89.36      7.32 o 
 -11  -4   3      374.37      397.71     14.39 o 
 -10  -4   3     1594.34     1631.66     45.00 o 
  -9  -4   3      331.14      318.66     11.54 o 
  -8  -4   3      346.90      332.93      5.38 o 
  -7  -4   3       96.31       90.57      3.06 o 
  -6  -4   3      109.07      108.34      5.33 o 
  -5  -4   3      513.23      513.07      8.71 o 
  -4  -4   3      306.02      290.44      5.33 o 
  -3  -4   3        4.80        7.20      0.82 o 
  -2  -4   3    14283.96    14099.77    215.94 o 
  -1  -4   3     2330.24     2425.69     33.13 o 
   0  -4   3     1425.15     1419.25     19.63 o 
   1  -4   3      247.20      229.79      3.82 o 
   2  -4   3      704.52      731.47     10.37 o 
   3  -4   3      381.03      379.35      5.86 o 
   4  -4   3      662.80      672.50      9.72 o 
   5  -4   3      428.61      404.18     13.51 o 
   6  -4   3      439.95      457.87     15.27 o 
   7  -4   3      180.31      180.64      8.58 o 
   8  -4   3      125.37      127.05      7.50 o 
   9  -4   3       55.58       56.75      4.25 o 
 -12  -3   3      166.57      162.73      9.10 o 
 -11  -3   3       91.11       84.30      6.59 o 
 -10  -3   3      967.68      947.15     27.78 o 
  -9  -3   3       67.97       80.85      5.45 o 
  -8  -3   3      287.71      307.22      6.05 o 
  -7  -3   3      107.67      112.33      2.32 o 
  -6  -3   3     2283.30     2402.83     32.00 o 
  -5  -3   3      199.86      197.98      3.32 o 
  -4  -3   3      126.37      142.41      3.21 o 
  -3  -3   3        1.90        2.50      0.60 o 
  -2  -3   3     1351.87     1326.95     21.70 o 
  -1  -3   3      416.37      440.22      6.45 o 
   0  -3   3     8865.46     8861.74    133.04 o 
   1  -3   3     1148.76     1218.53     16.87 o 
   2  -3   3     1987.69     1991.54     26.61 o 
   3  -3   3       17.18       20.80      1.08 o 
   4  -3   3     1012.05     1006.16     18.04 o 
   5  -3   3      101.93       96.70      3.12 o 
   6  -3   3      442.25      470.35     15.16 o 
   7  -3   3      434.63      434.06     14.51 o 
   8  -3   3      146.50      153.11      7.80 o 
   9  -3   3       94.13      107.50      7.35 o 
 -12  -2   3      219.50      215.13     10.76 o 
 -11  -2   3       20.85       15.73      4.11 o 
 -10  -2   3       84.94       92.19      6.22 o 
  -9  -2   3       35.23       38.24      4.01 o 
  -8  -2   3     2918.51     2896.41     75.85 o 
  -7  -2   3     1214.05     1268.25     21.30 o 
  -6  -2   3     3123.86     3125.42     41.30 o 
  -5  -2   3      185.20      179.04      2.95 o 
  -4  -2   3       65.45       68.61      2.23 o 
  -3  -2   3      191.77      207.24      3.25 o 
  -2  -2   3       91.97       90.19      1.94 o 
  -1  -2   3        9.30        5.11      1.07 o 
   0  -2   3     8482.37     8290.65    111.51 o 
   1  -2   3      437.05      428.75      7.09 o 
   2  -2   3       44.24       64.68      4.61 o 
   3  -2   3      148.71      160.36      3.33 o 
   4  -2   3     1858.55     1927.31     50.47 o 
   5  -2   3      250.74      259.55      6.05 o 
   6  -2   3      701.80      721.68     10.97 o 
   7  -2   3        5.15        8.45      1.87 o 
   8  -2   3      218.34      210.28      7.10 o 
   9  -2   3       46.13       40.25      3.01 o 
  10  -2   3       23.35       25.51      2.49 o 
 -11  -1   3        0.03       -2.01      2.17 o 
 -10  -1   3      197.13      205.28      9.22 o 
  -9  -1   3       10.84        5.40      2.93 o 
  -8  -1   3     1560.71     1541.13     41.92 o 
  -7  -1   3       41.13       40.08      3.50 o 
  -6  -1   3     1008.42      983.17     16.60 o 
  -5  -1   3       69.47       74.00      1.49 o 
  -4  -1   3     1150.00     1158.50     15.55 o 
  -3  -1   3       12.98       15.02      0.66 o 
  -2  -1   3        5.32        5.90      0.43 o 
  -1  -1   3       42.47       38.34      0.99 o 
   0  -1   3     1135.78      878.65     25.47 o 
   1  -1   3     8859.37     8178.68    137.91 o 
   2  -1   3    12322.43    11766.53    165.58 o 
   3  -1   3       20.45       26.58      1.27 o 
   4  -1   3      884.63      883.49     16.18 o 
   5  -1   3       24.00       22.36      1.63 o 
   6  -1   3       38.87       40.03      2.45 o 
   7  -1   3       23.47       21.77      2.03 o 
   8  -1   3      553.96      521.61     11.13 o 
   9  -1   3        4.94        2.95      2.00 o 
  10  -1   3       27.77       29.81      2.48 o 
  11  -1   3      229.66      233.70      6.19 o 
 -11   0   3       16.55       14.96      2.94 o 
 -10   0   3      390.41      373.96      9.37 o 
  -9   0   3      346.92      340.40      8.66 o 
  -8   0   3      410.95      387.07     13.15 o 
  -7   0   3      385.50      357.74     11.98 o 
  -6   0   3     3121.11     3187.16     82.52 o 
  -5   0   3      144.71      153.77      5.46 o 
  -4   0   3     1266.82     1241.62     19.74 o 
  -3   0   3       79.45       86.46      1.50 o 
  -2   0   3     1928.25     1935.86     25.60 o 
  -1   0   3        0.65        0.61      0.24 o 
   0   0   3     3090.72     2999.53     50.92 o 
   1   0   3      103.56      107.58      4.07 o 
   2   0   3    13858.83    13085.88    193.33 o 
   3   0   3       96.35       89.41      7.06 o 
   4   0   3       74.44       84.10      2.08 o 
   5   0   3       44.79       51.01      2.06 o 
   6   0   3      668.93      632.14     12.18 o 
   7   0   3        0.01       -1.45      1.13 o 
   8   0   3      285.97      262.28      6.98 o 
   9   0   3        5.03        5.41      1.87 o 
  10   0   3       38.15       35.39      2.43 o 
  11   0   3       14.83       12.82      2.18 o 
 -11   1   3        1.94       -1.45      3.26 o 
 -10   1   3      547.53      546.80     12.58 o 
  -9   1   3        0.00        0.08      3.60 o 
  -8   1   3      512.81      475.78     10.64 o 
  -7   1   3        3.07        6.14      1.96 o 
  -6   1   3      443.08      439.39      9.43 o 
  -5   1   3       77.60       77.42      4.23 o 
  -4   1   3     6759.71     7018.28    178.10 o 
  -3   1   3      507.13      517.45     12.51 o 
  -2   1   3     4648.54     4650.31    118.02 o 
  -1   1   3        7.26        7.07      1.08 o 
   0   1   3     4257.90     3990.44    141.82 o 
   1   1   3       70.05       81.41      3.22 o 
   2   1   3      441.77      400.39      6.18 o 
   3   1   3      360.91      405.74     13.88 o 
   4   1   3    10981.16    10692.65    540.79 o 
   5   1   3     3259.23     3350.58     49.60 o 
   6   1   3      421.40      376.59      6.60 o 
   7   1   3      679.15      686.22     13.21 o 
   8   1   3      278.33      272.55      6.47 o 
   9   1   3       11.58       10.47      1.61 o 
  10   1   3      759.41      760.50     13.20 o 
  11   1   3      337.53      336.75      7.34 o 
  12   1   3      495.21      505.53     10.15 o 
 -10   2   3      880.34      899.74     18.90 o 
  -9   2   3        3.77        1.32      2.24 o 
  -8   2   3      134.73      123.49      7.62 o 
  -7   2   3        2.14        4.00      1.79 o 
  -6   2   3      620.54      638.23     12.99 o 
  -5   2   3        5.09        7.94      1.45 o 
  -4   2   3     2595.16     2622.69     46.13 o 
  -3   2   3      711.92      781.98     14.57 o 
  -2   2   3     1917.18     2039.35     27.62 o 
  -1   2   3       66.36       67.23      1.93 o 
   0   2   3     1472.44     1603.55     29.35 o 
   1   2   3        6.97       10.20      0.66 o 
   2   2   3    30092.80    22991.68    652.06 o 
   3   2   3      870.32      857.77     16.68 o 
   4   2   3       29.63       35.25      1.78 o 
   5   2   3      321.13      341.70      7.46 o 
   6   2   3     3770.31     3861.80     73.50 o 
   7   2   3     2297.21     2366.77     45.86 o 
   8   2   3      541.13      552.18      8.73 o 
   9   2   3       49.16       50.45      4.49 o 
  10   2   3      824.49      798.98     13.64 o 
  11   2   3        0.03        0.59      1.75 o 
  12   2   3        8.44       11.59      2.17 o 
 -10   3   3        2.65        2.14      2.60 o 
  -9   3   3       42.97       40.75      4.66 o 
  -8   3   3      979.97      944.67     23.38 o 
  -7   3   3        6.31        3.48      1.87 o 
  -6   3   3      640.45      614.08     12.79 o 
  -5   3   3       91.87       88.05      3.47 o 
  -4   3   3      167.86      139.82      4.09 o 
  -3   3   3      175.55      155.80      3.93 o 
  -2   3   3     1827.95     1888.91     31.34 o 
  -1   3   3       49.27       51.41      1.19 o 
   0   3   3    12226.72    11543.19    300.54 o 
   1   3   3        2.22       -1.18      0.91 o 
   2   3   3     3395.22     3288.88     93.39 o 
   3   3   3       97.26       87.71      3.74 o 
   4   3   3      680.24      694.19     20.84 o 
   5   3   3     3230.86     3482.03     66.17 o 
   6   3   3     2813.15     2927.88     56.04 o 
   7   3   3       98.48      114.53      3.65 o 
   8   3   3      174.49      155.44      3.19 o 
   9   3   3        5.88        7.09      1.01 o 
  10   3   3      141.50      131.54      5.01 o 
  11   3   3        1.63       -0.41      1.60 o 
  12   3   3        2.14        3.07      1.86 o 
  -9   4   3      143.83      150.97      6.07 o 
  -8   4   3       16.75       15.44      2.84 o 
  -7   4   3        7.74        9.25      2.33 o 
  -6   4   3      646.35      622.23     13.21 o 
  -5   4   3      279.68      260.47      6.70 o 
  -4   4   3     1496.04     1537.31     28.22 o 
  -3   4   3        4.62        4.64      0.52 o 
  -2   4   3      291.58      253.16      4.08 o 
  -1   4   3     3211.26     3593.05     58.38 o 
   0   4   3       45.25       40.53      2.59 o 
   1   4   3      519.30      524.42      9.33 o 
   2   4   3     1487.42     1524.19     26.24 o 
   3   4   3     1426.74     1479.01     25.47 o 
   4   4   3     8771.65     8538.98    143.94 o 
   5   4   3      247.61      234.69      4.72 o 
   6   4   3      272.00      269.01      4.53 o 
   7   4   3      487.03      487.34      7.69 o 
   8   4   3      833.27      804.60     16.77 o 
   9   4   3      191.28      192.13      3.82 o 
  10   4   3      117.15      120.59      4.65 o 
  11   4   3       29.53       24.81      2.70 o 
  12   4   3      103.68      100.50      6.22 o 
  13   4   3        9.53        5.19      2.10 o 
  -8   5   3      206.66      206.30      8.43 o 
  -7   5   3       53.93       56.81      3.81 o 
  -6   5   3      823.63      780.58     16.24 o 
  -5   5   3      133.91      114.32      4.43 o 
  -4   5   3      654.58      653.91     13.46 o 
  -3   5   3       55.07       58.82      4.43 o 
  -2   5   3      824.88      879.24     15.06 o 
  -1   5   3      211.83      226.36      4.47 o 
   0   5   3      146.19      202.70      7.84 o 
   1   5   3      218.94      225.70      5.49 o 
   2   5   3      202.65      169.40      3.52 o 
   3   5   3      212.54      218.77      4.38 o 
   4   5   3     6088.21     6241.85    105.56 o 
   5   5   3       15.96       20.38      1.20 o 
   6   5   3     1733.48     1644.70     28.45 o 
   7   5   3       77.27       91.29      2.53 o 
   8   5   3     1880.29     1950.52     28.24 o 
   9   5   3      758.60      751.21     11.64 o 
  10   5   3      529.69      509.67      8.45 o 
  11   5   3      101.86      102.23      4.59 o 
  12   5   3      305.49      322.99      9.08 o 
  13   5   3        2.53        1.81      2.69 o 
  -7   6   3      108.65      111.68      7.64 o 
  -6   6   3      365.01      336.57     13.10 o 
  -5   6   3       35.98       21.92      3.92 o 
  -4   6   3     1148.93     1182.60     33.54 o 
  -3   6   3      179.04      171.10      7.68 o 
  -2   6   3     1919.03     1942.13     32.31 o 
  -1   6   3      309.50      326.91      6.29 o 
   0   6   3     1335.61     1348.85     28.46 o 
   1   6   3       62.85       69.74      2.49 o 
   2   6   3      565.48      539.94      9.86 o 
   3   6   3        3.42        2.60      0.75 o 
   4   6   3     2181.03     2152.87     36.93 o 
   5   6   3      373.62      368.26      7.05 o 
   6   6   3     1187.35     1249.65     21.84 o 
   7   6   3        1.18        1.71      0.88 o 
   8   6   3      772.15      761.11     13.86 o 
   9   6   3       30.23       19.44      1.52 o 
  10   6   3      608.32      624.88     11.96 o 
  11   6   3        1.00        0.53      1.97 o 
  12   6   3      773.48      771.78     25.97 o 
  13   6   3        1.74       -3.46      2.51 o 
  -6   7   3       45.94       45.90      5.41 o 
  -5   7   3      246.71      260.54     11.24 o 
  -4   7   3      219.09      225.08      9.85 o 
  -3   7   3      105.06       95.70      6.37 o 
  -2   7   3      877.98      891.99     26.05 o 
  -1   7   3       42.97       46.12      2.32 o 
   0   7   3     2622.55     2644.42     44.96 o 
   1   7   3      659.82      697.00     13.39 o 
   2   7   3     2177.54     2218.38     91.61 o 
   3   7   3       13.28       11.22      1.69 o 
   4   7   3      812.54      802.00     14.27 o 
   5   7   3      131.35      126.39      3.08 o 
   6   7   3      899.05      929.83     16.53 o 
   7   7   3       18.67       23.60      2.21 o 
   8   7   3     1361.22     1390.49     24.50 o 
   9   7   3      172.60      170.19      4.24 o 
  10   7   3       78.18       86.35      3.01 o 
  11   7   3      103.48      105.24      3.47 o 
  -5   8   3      126.75      125.95      8.21 o 
  -4   8   3        3.56        4.05      3.62 o 
  -3   8   3        6.62       14.48      3.54 o 
  -2   8   3      751.79      734.02     22.54 o 
  -1   8   3        0.69        2.01      1.67 o 
   0   8   3     1140.17     1190.13     20.55 o 
   1   8   3      168.70      158.09      3.23 o 
   2   8   3      653.86      706.24     11.98 o 
   3   8   3       35.06       35.05      2.28 o 
   4   8   3        7.11        9.60      1.05 o 
   5   8   3      213.68      202.99      5.66 o 
   6   8   3     2452.98     2396.46     51.53 o 
   7   8   3       30.96       24.92      1.89 o 
   8   8   3      482.76      484.83     11.76 o 
   9   8   3        0.24       -0.28      1.41 o 
  10   8   3      441.46      435.87     10.93 o 
  11   8   3      135.36      130.43      4.77 o 
  12   8   3      268.84      286.65      8.02 o 
  -4   9   3     1052.18     1020.64     31.15 o 
  -3   9   3       77.25       72.38      6.36 o 
  -2   9   3       70.68       90.51      6.74 o 
  -1   9   3        1.31       -0.35      2.85 o 
   0   9   3      547.53      573.63     10.85 o 
   1   9   3      159.99      161.02      4.53 o 
   2   9   3     1029.90     1023.96     22.85 o 
   3   9   3        6.75        6.50      1.53 o 
   4   9   3      436.77      445.48     10.83 o 
   5   9   3      188.28      196.69      5.77 o 
   6   9   3      526.20      489.35     11.89 o 
   7   9   3       88.26       79.46      3.42 o 
   8   9   3     1066.51     1026.44     23.26 o 
   9   9   3        5.21        3.48      1.77 o 
  10   9   3      598.57      585.33     14.25 o 
  11   9   3       72.70       70.56      3.70 o 
  12   9   3      342.45      350.65      9.56 o 
  -3  10   3        2.30        3.28      3.84 o 
  -2  10   3      133.68      133.23      8.12 o 
  -1  10   3       13.69       12.06      4.09 o 
   0  10   3      362.29      348.62     13.27 o 
   1  10   3       16.77       16.94      1.69 o 
   2  10   3      456.50      464.00      9.27 o 
   3  10   3       30.84       34.51      2.45 o 
   4  10   3      955.04      966.65     21.92 o 
   5  10   3       10.74       11.63      1.92 o 
   6  10   3     1683.65     1607.40     35.42 o 
   7  10   3      487.30      473.58     11.78 o 
   8  10   3        3.09       -0.37      1.54 o 
   9  10   3       36.18       30.50      2.58 o 
  10  10   3     1149.60     1121.00     25.59 o 
  11  10   3       20.95       22.75      2.62 o 
  12  10   3       56.30       60.54      3.97 o 
  -1  11   3      114.44      137.41      8.77 o 
   0  11   3        2.60        5.37      3.80 o 
   1  11   3      226.87      224.99      5.58 o 
   2  11   3      420.69      421.62      8.75 o 
   3  11   3       52.49       52.04      3.00 o 
   4  11   3     1386.19     1378.80     30.76 o 
   5  11   3       63.16       59.88      3.26 o 
   6  11   3     1964.14     1934.36     42.48 o 
   7  11   3        0.01       -0.32      1.61 o 
   8  11   3      255.14      236.68      7.25 o 
   9  11   3      381.04      374.64     10.10 o 
  10  11   3      821.87      909.75     21.42 o 
  11  11   3       13.61       14.09      2.31 o 
   1  12   3       92.02      103.95      7.68 o 
   2  12   3      234.62      247.02      9.02 o 
   3  12   3       48.42       58.98      3.03 o 
   4  12   3      322.97      333.20      9.21 o 
   5  12   3        0.94        0.21      1.73 o 
   6  12   3      111.24      118.97      4.89 o 
   7  12   3       17.94       15.23      2.41 o 
   8  12   3      373.05      363.91     10.06 o 
   9  12   3        6.31        9.66      2.39 o 
  10  12   3       26.79       22.63      2.87 o 
   3  13   3       19.57       20.80      2.36 o 
   4  13   3      134.23      121.01      4.40 o 
   5  13   3       82.28       82.88      4.31 o 
   6  13   3       80.64       76.86      4.06 o 
   7  13   3        4.69        2.66      1.99 o 
   8  13   3      226.90      214.69      7.19 o 
  -8 -11   4       52.38       46.19      2.82 o 
  -7 -11   4        1.05        0.73      1.69 o 
  -6 -11   4      468.54      474.98      9.62 o 
  -5 -11   4       94.45      100.75      3.81 o 
  -4 -11   4      152.98      159.79      4.74 o 
  -3 -11   4       93.37       89.97      3.62 o 
  -2 -11   4       21.52       24.98      2.30 o 
  -1 -11   4       36.53       40.93      2.42 o 
 -10 -10   4      146.25      159.48      4.75 o 
  -9 -10   4       45.78       45.23      2.63 o 
  -8 -10   4      485.59      437.72      8.92 o 
  -7 -10   4      122.29      121.29      3.98 o 
  -6 -10   4     1743.37     1682.64     27.84 o 
  -5 -10   4       37.86       33.70      2.24 o 
  -4 -10   4      356.68      338.63      7.24 o 
  -3 -10   4       37.90       44.76      3.14 o 
  -2 -10   4      589.17      578.88     11.52 o 
  -1 -10   4      286.23      272.59      6.17 o 
   0 -10   4       29.79       27.90      2.04 o 
   1 -10   4       51.52       61.86      3.90 o 
 -11  -9   4       85.94       98.97      3.67 o 
 -10  -9   4      432.98      418.07     12.67 o 
  -9  -9   4        1.68       -1.04      1.47 o 
  -8  -9   4       34.40       47.85      4.65 o 
  -7  -9   4        1.80        0.34      1.47 o 
  -6  -9   4     1295.80     1227.08     20.64 o 
  -5  -9   4      194.35      183.79     10.05 o 
  -4  -9   4     1831.71     1831.95     38.28 o 
  -3  -9   4       36.64       31.13      2.08 o 
  -2  -9   4      376.58      356.71     10.37 o 
  -1  -9   4        2.13        3.60      1.50 o 
   0  -9   4      277.80      275.09      5.39 o 
   1  -9   4       27.06       27.63      1.83 o 
   2  -9   4      425.04      414.51     15.68 o 
   3  -9   4       74.56       72.38      6.59 o 
 -10  -8   4      332.83      326.47      6.92 o 
  -9  -8   4        5.74        5.32      2.47 o 
  -8  -8   4      246.42      211.40      4.97 o 
  -7  -8   4       10.44       11.82      1.50 o 
  -6  -8   4      182.81      223.29      5.12 o 
  -5  -8   4       59.82       56.36      5.23 o 
  -4  -8   4      997.65     1008.88     17.04 o 
  -3  -8   4        1.07        2.64      1.29 o 
  -2  -8   4      591.13      564.46     10.21 o 
  -1  -8   4       34.99       41.82      2.13 o 
   0  -8   4      859.17      876.58     14.99 o 
   1  -8   4        4.51        2.92      1.24 o 
   2  -8   4       33.71       36.49      1.87 o 
   3  -8   4       17.84       16.20      4.10 o 
   4  -8   4      686.63      688.09     22.63 o 
 -10  -7   4      192.50      196.73      4.74 o 
  -9  -7   4       14.15       12.14      1.56 o 
  -8  -7   4      277.85      287.35      8.10 o 
  -7  -7   4       19.45       20.91      1.67 o 
  -6  -7   4      124.31      138.41      3.64 o 
  -5  -7   4       20.63       11.03      1.41 o 
  -4  -7   4      783.13      810.60     13.81 o 
  -3  -7   4       12.95       15.74      1.48 o 
  -2  -7   4     1984.19     2028.30     32.27 o 
  -1  -7   4       54.64       60.36      2.59 o 
   0  -7   4      570.91      591.79     10.45 o 
   1  -7   4      540.14      552.12      8.62 o 
   2  -7   4      410.96      413.85      6.87 o 
   3  -7   4      338.90      337.82      5.94 o 
   4  -7   4       87.77       97.33      7.13 o 
   5  -7   4        0.62       -2.60      3.26 o 
   6  -7   4       96.47       91.71      7.79 o 
  -9  -6   4        4.50        3.54      1.26 o 
  -8  -6   4      320.36      326.55      6.43 o 
  -7  -6   4        8.56       10.30      1.21 o 
  -6  -6   4      193.20      196.34      5.54 o 
  -5  -6   4       21.58       17.64      1.91 o 
  -4  -6   4      649.09      649.75     11.18 o 
  -3  -6   4        8.19       11.59      1.25 o 
  -2  -6   4       83.19       79.91      2.53 o 
  -1  -6   4      300.58      338.57      6.41 o 
   0  -6   4     1195.89     1245.65     17.72 o 
   1  -6   4        1.87       -0.17      0.84 o 
   2  -6   4     3214.13     3202.65     38.96 o 
   3  -6   4      166.61      160.44      3.10 o 
   4  -6   4        8.11        6.52      2.34 o 
   5  -6   4      178.44      196.84      9.57 o 
   6  -6   4        5.96        4.83      2.73 o 
   7  -6   4       73.77       72.90      4.81 o 
 -12  -5   4      243.40      245.02     11.29 o 
 -11  -5   4      184.13      198.91      9.57 o 
 -10  -5   4      253.19      266.50     10.95 o 
  -9  -5   4      102.72      117.55      3.14 o 
  -8  -5   4      535.60      545.54      9.57 o 
  -7  -5   4        0.49        1.32      1.35 o 
  -6  -5   4       35.74       32.97      1.66 o 
  -5  -5   4       66.72       65.31      2.13 o 
  -4  -5   4      133.60      155.15      3.52 o 
  -3  -5   4      110.24      123.77      4.78 o 
  -2  -5   4     1988.66     1957.82     30.86 o 
  -1  -5   4        3.77        6.87      2.11 o 
   0  -5   4     1678.32     1636.77     22.78 o 
   1  -5   4        3.34        6.68      0.91 o 
   2  -5   4      326.77      337.62      4.98 o 
   3  -5   4     1143.13     1090.92     15.33 o 
   4  -5   4     1372.51     1390.74     17.56 o 
   5  -5   4      200.18      197.98      6.38 o 
   6  -5   4      307.72      303.44      8.67 o 
   7  -5   4        1.06       -1.34      2.47 o 
   8  -5   4      140.70      138.69      6.22 o 
 -12  -4   4       78.63       86.68      7.08 o 
 -11  -4   4       97.42       99.95      6.97 o 
 -10  -4   4     1036.97     1031.05     30.08 o 
  -9  -4   4      139.52      134.47      6.97 o 
  -8  -4   4      167.28      184.65      3.52 o 
  -7  -4   4       82.07       86.63      3.74 o 
  -6  -4   4      446.98      477.22      8.28 o 
  -5  -4   4      117.12      121.53      2.84 o 
  -4  -4   4     2321.46     2369.17     36.96 o 
  -3  -4   4        8.06        4.14      0.80 o 
  -2  -4   4     3727.59     3966.93     53.85 o 
  -1  -4   4        7.45        1.91      0.58 o 
   0  -4   4      328.47      315.34      4.99 o 
   1  -4   4      123.73      112.12      2.32 o 
   2  -4   4     1233.08     1225.18     16.85 o 
   3  -4   4     1028.18     1020.73     12.98 o 
   4  -4   4      938.94      962.37     12.34 o 
   5  -4   4      177.82      184.65      4.25 o 
   6  -4   4      772.92      767.57     17.05 o 
   7  -4   4        4.66        4.78      2.47 o 
   8  -4   4       41.53       41.35      3.66 o 
   9  -4   4       12.86       12.86      3.30 o 
 -12  -3   4      269.00      270.44     11.96 o 
 -11  -3   4        7.45        6.41      3.77 o 
 -10  -3   4       27.87       26.01      3.99 o 
  -9  -3   4      137.86      129.84      7.07 o 
  -8  -3   4     2499.54     2516.28     66.37 o 
  -7  -3   4       75.73       77.48      2.05 o 
  -6  -3   4     1078.03     1130.71     15.59 o 
  -5  -3   4      702.41      749.96     10.58 o 
  -4  -3   4     2575.13     2562.42     39.74 o 
  -3  -3   4        9.70       10.12      2.13 o 
  -2  -3   4       51.19       30.19      1.03 o 
  -1  -3   4       52.04       58.99      1.70 o 
   0  -3   4      997.34      953.87     13.44 o 
   1  -3   4     4392.73     4725.51     63.67 o 
   2  -3   4      108.10      109.13      4.65 o 
   3  -3   4       16.43       12.24      2.19 o 
   4  -3   4     1114.62     1133.14     17.45 o 
   5  -3   4      448.05      443.26      7.69 o 
   6  -3   4     1783.32     1755.68     35.23 o 
   7  -3   4       85.97       78.48      6.04 o 
   8  -3   4      230.51      222.46      7.27 o 
   9  -3   4       14.19       12.08      2.82 o 
 -12  -2   4       20.72       15.76      4.44 o 
 -11  -2   4        6.16        2.70      3.66 o 
 -10  -2   4      343.07      342.22     12.68 o 
  -9  -2   4      439.64      428.64     14.47 o 
  -8  -2   4       34.18       44.29      3.99 o 
  -7  -2   4     1436.38     1437.11     19.47 o 
  -6  -2   4     1688.12     1658.66     22.30 o 
  -5  -2   4     2226.14     2235.58     29.69 o 
  -4  -2   4       14.98       19.62      2.19 o 
  -3  -2   4      191.03      201.90      3.32 o 
  -2  -2   4     2065.59     2106.57     28.62 o 
  -1  -2   4      460.42      493.34      7.12 o 
   0  -2   4      231.39      218.09      3.49 o 
   1  -2   4      121.31      137.54      3.63 o 
   2  -2   4     2090.86     2135.32     30.43 o 
   3  -2   4     1452.85     1474.64     21.30 o 
   4  -2   4     1178.71     1163.61     40.60 o 
   5  -2   4      994.62      980.92     20.13 o 
   6  -2   4      854.84      876.21     18.50 o 
   7  -2   4        1.03        1.15      1.60 o 
   8  -2   4     1085.44     1099.73     18.14 o 
   9  -2   4       33.17       32.26      2.60 o 
  10  -2   4       39.92       41.52      3.72 o 
 -11  -1   4        8.04        5.94      2.55 o 
 -10  -1   4      359.23      357.89     13.24 o 
  -9  -1   4       57.14       59.09      5.04 o 
  -8  -1   4        3.65        3.65      2.50 o 
  -7  -1   4      553.21      575.33     17.38 o 
  -6  -1   4     2365.96     2492.16     33.09 o 
  -5  -1   4       25.58       18.81      0.83 o 
  -4  -1   4      862.64      971.29     13.15 o 
  -3  -1   4       73.72       70.56      7.24 o 
  -2  -1   4     2367.68     2563.96     33.88 o 
  -1  -1   4       43.08       23.09      1.69 o 
   0  -1   4     4456.28     4429.37     93.27 o 
   1  -1   4     3987.18     4046.87     68.68 o 
   2  -1   4     6593.87     6598.36     92.95 o 
   3  -1   4      672.70      722.85     14.57 o 
   4  -1   4      303.91      298.25      5.33 o 
   5  -1   4       21.24       16.56      1.27 o 
   6  -1   4      562.26      563.18      9.62 o 
   7  -1   4       92.54       88.70      3.01 o 
   8  -1   4      583.83      561.86     10.08 o 
   9  -1   4       91.76       83.76      5.74 o 
  10  -1   4      128.76      118.54      4.13 o 
  11  -1   4       23.13       18.55      2.60 o 
 -11   0   4        0.36       -1.34      2.48 o 
 -10   0   4      213.29      224.36      9.16 o 
  -9   0   4       33.31       34.02      4.95 o 
  -8   0   4     1905.51     1821.59     49.24 o 
  -7   0   4      468.87      444.57     14.33 o 
  -6   0   4      209.52      219.62      8.17 o 
  -5   0   4     1025.59     1084.25     14.62 o 
  -4   0   4     1551.27     1598.68     21.29 o 
  -3   0   4      425.87      453.01      6.33 o 
  -2   0   4      147.34      153.99      2.94 o 
  -1   0   4        0.05       -0.59      0.39 o 
   0   0   4      316.41      355.23      6.41 o 
   1   0   4      456.69      449.93     13.70 o 
   2   0   4      273.78      308.72      6.46 o 
   3   0   4      838.16      844.81     12.88 o 
   4   0   4     3441.93     3618.97     53.46 o 
   5   0   4      128.07      123.93      2.84 o 
   6   0   4       61.04       67.02      2.23 o 
   7   0   4        0.11       -1.63      1.08 o 
   8   0   4      340.10      335.01      7.44 o 
   9   0   4       18.05       19.93      1.88 o 
  10   0   4      524.59      546.40     10.24 o 
  11   0   4        0.49        2.12      2.40 o 
 -10   1   4      388.50      373.02     11.85 o 
  -9   1   4       81.05       75.77      4.07 o 
  -8   1   4      559.06      507.13     11.24 o 
  -7   1   4      595.76      566.04     11.93 o 
  -6   1   4      227.19      223.71      5.81 o 
  -5   1   4        5.45        6.45      1.96 o 
  -4   1   4     4711.15     5091.16     85.74 o 
  -3   1   4      586.35      637.19     13.09 o 
  -2   1   4       17.70       12.83      1.46 o 
  -1   1   4        7.64        5.94      2.05 o 
   0   1   4       16.62       33.62      1.25 o 
   1   1   4     1032.91     1036.87     38.40 o 
   2   1   4     1592.67     1594.86     30.76 o 
   3   1   4      324.57      328.08      5.24 o 
   4   1   4     3748.16     3957.34     58.31 o 
   5   1   4     4221.31     4362.34     64.40 o 
   6   1   4      298.51      312.67      5.84 o 
   7   1   4        0.57        1.21      0.99 o 
   8   1   4     1257.52     1258.00     19.88 o 
   9   1   4        0.27       -0.03      1.31 o 
  10   1   4      507.98      521.18      9.73 o 
  11   1   4       74.08       73.85      3.39 o 
  12   1   4     1164.65     1222.55     20.54 o 
 -10   2   4      301.57      296.48     12.31 o 
  -9   2   4       16.89       17.05      2.68 o 
  -8   2   4      544.26      519.69     11.64 o 
  -7   2   4       24.27       17.95      2.28 o 
  -6   2   4     1226.50     1251.37     23.47 o 
  -5   2   4      244.13      242.69      6.01 o 
  -4   2   4      269.40      286.22      9.96 o 
  -3   2   4        2.30        4.41      1.37 o 
  -2   2   4     4069.44     4364.21     75.32 o 
  -1   2   4       27.16       21.09      1.16 o 
   0   2   4     1855.06     1772.14     50.58 o 
   1   2   4      232.76      229.10      4.81 o 
   2   2   4      297.95      244.49      8.09 o 
   3   2   4      248.79      252.26      7.18 o 
   4   2   4      396.31      413.43      8.56 o 
   5   2   4      255.61      267.12      6.07 o 
   6   2   4     5563.82     5579.87    105.56 o 
   7   2   4     1731.80     1790.81     35.04 o 
   8   2   4      923.63      946.46     15.19 o 
   9   2   4       85.69       89.52      3.18 o 
  10   2   4      759.78      772.76     13.21 o 
  11   2   4       52.65       51.62      2.76 o 
  12   2   4      331.72      359.48      7.82 o 
  -9   3   4        2.15        4.48      2.42 o 
  -8   3   4      415.53      415.16     10.12 o 
  -7   3   4      395.68      387.58     14.28 o 
  -6   3   4      339.33      349.77      8.32 o 
  -5   3   4        2.82        0.82      1.43 o 
  -4   3   4     3077.88     3111.10     54.73 o 
  -3   3   4      169.81      184.90      3.08 o 
  -2   3   4     4105.70     4125.02     55.21 o 
  -1   3   4        0.05       -1.11      0.74 o 
   0   3   4      307.51      327.04      5.45 o 
   1   3   4        8.10       11.26      1.62 o 
   2   3   4       25.55       36.82      2.29 o 
   3   3   4        7.78        1.63      1.21 o 
   4   3   4      207.24      205.50      7.41 o 
   5   3   4      162.92      173.41      4.26 o 
   6   3   4      596.95      636.17     13.15 o 
   7   3   4        4.12        0.95      1.21 o 
   8   3   4      724.35      813.44     17.03 o 
   9   3   4      199.64      188.81      3.80 o 
  10   3   4      948.03      964.33     15.90 o 
  11   3   4       55.40       52.76      2.72 o 
  12   3   4      158.42      160.79      4.71 o 
  -9   4   4       37.30       36.59      3.63 o 
  -8   4   4       21.06       22.74      2.95 o 
  -7   4   4        8.31        7.92      2.31 o 
  -6   4   4      913.31      925.10     18.44 o 
  -5   4   4       26.16       22.38      3.01 o 
  -4   4   4      856.28      871.99     16.87 o 
  -3   4   4       42.67       56.39      1.38 o 
  -2   4   4     1457.55     1611.43     22.04 o 
  -1   4   4       27.40       31.00      2.32 o 
   0   4   4     1844.15     1745.91     24.95 o 
   1   4   4      153.47      161.02      2.87 o 
   2   4   4     3926.42     3812.08    108.24 o 
   3   4   4       33.69       30.10      2.26 o 
   4   4   4     1122.27     1109.06     32.62 o 
   5   4   4      526.92      548.25     17.15 o 
   6   4   4     1718.52     1820.73     35.27 o 
   7   4   4      231.03      227.24      5.05 o 
   8   4   4      272.07      270.77      4.84 o 
   9   4   4       46.33       38.73      6.06 o 
  10   4   4      230.49      229.37      4.51 o 
  11   4   4        9.39        5.12      2.17 o 
  12   4   4       31.15       28.44      3.01 o 
  13   4   4       50.06       60.78      6.63 o 
  -8   5   4      646.74      635.08     14.58 o 
  -7   5   4      360.29      381.97      9.78 o 
  -6   5   4      322.17      314.04      8.31 o 
  -5   5   4      226.82      189.35      5.77 o 
  -4   5   4      419.59      437.10      9.79 o 
  -3   5   4       10.12       10.61      1.72 o 
  -2   5   4     1910.29     1966.26     32.44 o 
  -1   5   4        8.10       10.62      0.82 o 
   0   5   4     5183.30     5427.87     87.94 o 
   1   5   4      166.40      175.90      3.16 o 
   2   5   4     1310.23     1506.52     25.99 o 
   3   5   4      283.49      285.25      5.54 o 
   4   5   4     1642.65     1666.40     28.70 o 
   5   5   4       18.89       27.15      1.48 o 
   6   5   4      408.64      398.58      7.65 o 
   7   5   4       41.73       32.34      3.44 o 
   8   5   4      133.89      130.64      3.38 o 
   9   5   4      352.96      344.50      5.98 o 
  10   5   4      688.94      710.91     15.56 o 
  11   5   4       84.00       83.28      4.23 o 
  12   5   4      296.74      313.72      8.87 o 
  13   5   4       15.07       14.09      4.35 o 
  -7   6   4        7.56        4.82      3.83 o 
  -6   6   4      413.65      395.97     14.65 o 
  -5   6   4      536.39      548.31     18.18 o 
  -4   6   4      716.89      693.57     21.30 o 
  -3   6   4        0.32       -1.49      2.35 o 
  -2   6   4      732.62      765.05     22.22 o 
  -1   6   4       40.95       46.01      1.73 o 
   0   6   4     1648.11     1767.20     29.43 o 
   1   6   4      765.57      808.25     19.89 o 
   2   6   4     3282.56     3284.27     57.53 o 
   3   6   4      596.77      606.06     10.97 o 
   4   6   4     1084.84     1093.37     19.16 o 
   5   6   4        5.15        2.22      0.87 o 
   6   6   4       14.31       13.00      1.54 o 
   7   6   4       40.02       32.15      1.79 o 
   8   6   4     1124.55     1123.87     22.97 o 
   9   6   4      190.15      177.69      4.31 o 
  10   6   4      239.40      266.63      6.00 o 
  11   6   4      231.78      213.92     26.31 o 
  12   6   4     1066.54     1060.61     34.16 o 
  13   6   4       33.09       29.38      5.02 o 
  -6   7   4      304.92      283.54     12.30 o 
  -5   7   4       51.27       41.88      4.95 o 
  -4   7   4       20.70       22.44      3.83 o 
  -3   7   4     1221.58     1175.12     33.52 o 
  -2   7   4      743.82      731.41     21.90 o 
  -1   7   4       94.45      115.13      3.00 o 
   0   7   4      907.34      923.82     15.99 o 
   1   7   4       55.42       53.18      4.61 o 
   2   7   4     5097.57     5268.89    111.23 o 
   3   7   4       96.38      107.18      3.08 o 
   4   7   4     1106.99     1148.04     20.17 o 
   5   7   4        0.42        0.13      0.85 o 
   6   7   4     2599.76     2514.09     43.17 o 
   7   7   4        6.31        9.08      1.14 o 
   8   7   4      499.77      525.02     10.10 o 
   9   7   4       67.04       61.85      2.44 o 
  10   7   4       55.78       53.71      3.72 o 
  11   7   4      145.58      147.89      4.21 o 
  12   7   4      333.13      374.07     14.72 o 
  13   7   4       44.38       54.19      5.89 o 
  -5   8   4       33.46       27.16      5.00 o 
  -4   8   4      401.20      412.84     15.28 o 
  -3   8   4       65.97       66.94      5.64 o 
  -2   8   4      274.58      252.69     10.25 o 
  -1   8   4      303.18      298.49      6.16 o 
   0   8   4     1117.95     1108.22     19.16 o 
   1   8   4       29.44       32.36      1.80 o 
   2   8   4     1573.56     1478.64     32.17 o 
   3   8   4      211.23      204.09      5.56 o 
   4   8   4      132.70      145.87      8.13 o 
   5   8   4      691.98      657.55     12.04 o 
   6   8   4       53.37       60.31      2.20 o 
   7   8   4       67.76       71.99      2.79 o 
   8   8   4     1157.20     1139.12     20.41 o 
   9   8   4      117.72      112.28      4.20 o 
  10   8   4      443.70      436.71     10.98 o 
  11   8   4      136.24      127.90      4.68 o 
  12   8   4       74.09       67.96      3.83 o 
  -4   9   4      666.31      672.98     22.31 o 
  -3   9   4      201.99      208.70     10.06 o 
  -2   9   4      153.60      149.35      7.99 o 
  -1   9   4       18.49       19.54      3.65 o 
   0   9   4     1213.33     1175.10     20.48 o 
   1   9   4       23.79       23.63      2.06 o 
   2   9   4      256.00      271.28     10.16 o 
   3   9   4       47.74       46.27      2.65 o 
   4   9   4       91.45      104.79      3.88 o 
   5   9   4        0.13        0.09      1.36 o 
   6   9   4      506.28      496.33     11.98 o 
   7   9   4        0.06        0.04      1.46 o 
   8   9   4     1037.93     1006.91     22.80 o 
   9   9   4       38.60       41.74      2.72 o 
  10   9   4      201.96      199.44      6.13 o 
  11   9   4        1.25        1.59      1.66 o 
  12   9   4      352.16      334.08      9.28 o 
  -3  10   4       22.21       29.60      5.31 o 
  -2  10   4      401.07      413.82     15.59 o 
  -1  10   4        2.71        2.00      3.50 o 
   0  10   4       35.70       36.60      4.52 o 
   1  10   4        5.14        5.59      1.40 o 
   2  10   4      557.00      549.34     10.55 o 
   3  10   4      121.48      124.01      4.38 o 
   4  10   4      898.24      883.50     20.19 o 
   5  10   4       81.29       74.83      3.35 o 
   6  10   4     1070.43     1084.02     24.49 o 
   7  10   4      158.10      144.81      4.96 o 
   8  10   4        7.43        9.86      1.83 o 
   9  10   4      224.25      219.97      6.80 o 
  10  10   4      475.49      469.48     12.07 o 
  11  10   4       88.89       91.85      4.30 o 
  12  10   4      350.91      331.17      9.34 o 
  -1  11   4        3.34        7.69      3.79 o 
   0  11   4      207.79      209.17     10.14 o 
   1  11   4      191.74      199.68      5.14 o 
   2  11   4      751.65      720.87     28.26 o 
   3  11   4       18.94       15.88      1.83 o 
   4  11   4     1576.05     1513.55     33.54 o 
   5  11   4        3.55        2.78      1.86 o 
   6  11   4      424.07      425.26     10.93 o 
   7  11   4      166.25      165.24      5.64 o 
   8  11   4      281.45      270.23      7.81 o 
   9  11   4       18.27       16.55      2.37 o 
  10  11   4      595.21      590.69     14.72 o 
  11  11   4       25.88       27.84      2.85 o 
  12  11   4       26.95       25.90      2.81 o 
   1  12   4        0.65        6.18      4.01 o 
   2  12   4      376.04      390.06      8.45 o 
   3  12   4        7.75        8.02      2.22 o 
   4  12   4      390.71      365.74      9.83 o 
   5  12   4       16.30       15.43      2.31 o 
   6  12   4      914.43      908.15     21.23 o 
   7  12   4        2.74        0.33      1.99 o 
   8  12   4        6.67        4.22      2.21 o 
   9  12   4      223.07      232.63      7.30 o 
  10  12   4      327.74      307.54      8.98 o 
  11  12   4       57.97       62.94      4.21 o 
   3  13   4       39.44       54.73      3.16 o 
   4  13   4      520.89      548.84     14.63 o 
   5  13   4       30.65       28.67      2.85 o 
   6  13   4       51.76       45.07      3.29 o 
   7  13   4       37.83       35.07      3.09 o 
   8  13   4      256.43      233.81      7.44 o 
   9  13   4        0.07       -0.90      1.98 o 
  -7 -11   5       44.10       47.54      3.57 o 
  -6 -11   5      130.07      126.12      4.26 o 
  -5 -11   5      219.07      240.95      6.07 o 
  -4 -11   5      536.65      563.33     11.02 o 
  -3 -11   5       39.15       39.14      2.67 o 
  -2 -11   5       20.01       24.13      2.44 o 
  -9 -10   5        7.74        8.13      1.82 o 
  -8 -10   5      132.05      129.11      4.19 o 
  -7 -10   5        0.08       -0.16      1.56 o 
  -6 -10   5      411.44      387.39      8.17 o 
  -5 -10   5      248.87      247.32      5.98 o 
  -4 -10   5      208.52      189.95      5.52 o 
  -3 -10   5       38.08       33.90      4.66 o 
  -2 -10   5      859.15      911.97     16.11 o 
  -1 -10   5      129.72      131.05      4.15 o 
   0 -10   5       28.58       24.41      2.05 o 
   1 -10   5       91.51      104.95      3.48 o 
 -10  -9   5      270.25      263.20      6.22 o 
  -9  -9   5       18.09       15.18      1.96 o 
  -8  -9   5      146.29      141.14      4.73 o 
  -7  -9   5       17.41       15.22      1.90 o 
  -6  -9   5      342.44      340.75      7.21 o 
  -5  -9   5       48.06       37.38      2.85 o 
  -4  -9   5      128.55      116.65      4.14 o 
  -3  -9   5        0.71       -1.44      1.48 o 
  -2  -9   5      658.76      650.41     11.87 o 
  -1  -9   5       35.93       30.49      2.09 o 
   0  -9   5     1085.20     1076.38     15.93 o 
   1  -9   5       89.83       90.43      3.01 o 
   2  -9   5      548.49      550.24     19.26 o 
 -10  -8   5      678.09      697.95     12.64 o 
  -9  -8   5       46.35       48.62      2.61 o 
  -8  -8   5     1763.81     1765.61     28.79 o 
  -7  -8   5      126.73      117.43      3.59 o 
  -6  -8   5      128.52      144.84      7.79 o 
  -5  -8   5       50.97       46.55      2.35 o 
  -4  -8   5      388.58      404.64      7.93 o 
  -3  -8   5       29.04       29.81      3.31 o 
  -2  -8   5      693.98      698.39     14.38 o 
  -1  -8   5      119.51       95.72      5.00 o 
   0  -8   5      459.69      469.32      8.90 o 
   1  -8   5      252.16      258.60      5.01 o 
   2  -8   5      123.67      121.78      3.31 o 
   3  -8   5      342.84      352.27     14.02 o 
   4  -8   5      771.32      829.83     26.32 o 
 -10  -7   5      872.98      892.13     15.40 o 
  -9  -7   5       98.66      101.26      3.24 o 
  -8  -7   5      685.70      669.22     12.49 o 
  -7  -7   5       20.44       18.88      1.58 o 
  -6  -7   5     2167.64     2068.53     33.09 o 
  -5  -7   5       72.19       62.75      2.52 o 
  -4  -7   5      321.83      368.71      7.73 o 
  -3  -7   5        5.82        1.96      1.15 o 
  -2  -7   5        3.66        4.47      1.30 o 
  -1  -7   5       56.96       47.64      2.40 o 
   0  -7   5      320.02      353.96      6.95 o 
   1  -7   5        4.57        2.33      1.19 o 
   2  -7   5      829.79      836.56     12.46 o 
   3  -7   5        0.03       -2.20      1.46 o 
   4  -7   5        2.47        7.38      3.53 o 
   5  -7   5       12.60       10.84      4.37 o 
  -9  -6   5      749.06      781.16     13.43 o 
  -8  -6   5      772.23      767.79     13.21 o 
  -7  -6   5       76.01       72.87      2.56 o 
  -6  -6   5      561.18      548.17      9.78 o 
  -5  -6   5       47.35       46.63      3.03 o 
  -4  -6   5      271.01      258.67     14.93 o 
  -3  -6   5      218.88      217.09      4.66 o 
  -2  -6   5      844.25      913.63     15.28 o 
  -1  -6   5        0.03        1.49      1.09 o 
   0  -6   5      649.99      690.57     11.90 o 
   1  -6   5        7.57        8.44      1.28 o 
   2  -6   5      298.06      303.89      4.80 o 
   3  -6   5       88.11       89.72      2.43 o 
   4  -6   5     1175.25     1135.30     44.01 o 
   5  -6   5        3.53        1.35      2.17 o 
   6  -6   5       12.31       12.38      4.84 o 
 -12  -5   5       97.88       86.66      7.37 o 
  -9  -5   5      152.87      156.81      4.80 o 
  -8  -5   5       10.62       11.02      1.36 o 
  -7  -5   5       13.87       13.89      1.27 o 
  -6  -5   5      285.17      313.22      6.03 o 
  -5  -5   5        8.33        7.63      1.04 o 
  -4  -5   5     1959.07     1977.46     31.27 o 
  -3  -5   5       96.07       96.24      2.69 o 
  -2  -5   5     3783.06     4008.59     54.55 o 
  -1  -5   5      279.94      304.49      5.94 o 
   0  -5   5      670.64      678.43     10.06 o 
   1  -5   5       11.41       10.35      1.60 o 
   2  -5   5     1236.24     1244.41     15.74 o 
   3  -5   5      181.84      174.57      3.57 o 
   4  -5   5      349.88      360.97      5.46 o 
   5  -5   5      222.69      220.31      6.76 o 
   6  -5   5      493.79      509.38     12.62 o 
   7  -5   5       12.06       13.51      3.12 o 
 -12  -4   5      276.09      272.71     12.07 o 
 -11  -4   5        2.60       -0.50      3.48 o 
 -10  -4   5      356.16      369.28     13.68 o 
  -9  -4   5      795.40      808.94     24.21 o 
  -8  -4   5     2079.85     2119.91     31.97 o 
  -7  -4   5      244.46      227.02      7.16 o 
  -6  -4   5      786.38      801.49     13.29 o 
  -5  -4   5        1.73        1.62      0.86 o 
  -4  -4   5     1090.78     1068.28     17.57 o 
  -3  -4   5        6.75        6.95      0.97 o 
  -2  -4   5      598.12      600.55      8.83 o 
  -1  -4   5       16.60        8.98      0.97 o 
   0  -4   5     6598.82     6822.27     92.01 o 
   1  -4   5      486.97      522.68      7.87 o 
   2  -4   5      734.22      717.21      9.37 o 
   3  -4   5        0.11        1.87      1.05 o 
   4  -4   5       50.17       52.86      1.73 o 
   5  -4   5      401.74      402.94      7.43 o 
   6  -4   5      684.75      686.26     15.52 o 
   7  -4   5       53.21       51.67      3.65 o 
   8  -4   5      397.90      398.20     10.84 o 
 -11  -3   5       30.09       32.69      4.88 o 
 -10  -3   5      150.84      143.03      7.64 o 
  -9  -3   5        0.06        1.72      2.82 o 
  -8  -3   5     3407.88     3412.84     89.04 o 
  -7  -3   5       44.00       49.19      2.51 o 
  -6  -3   5     1998.77     1793.22    127.71 o 
  -5  -3   5       11.83       17.43      2.10 o 
  -4  -3   5      861.07      946.81     15.29 o 
  -3  -3   5        0.25       -0.70      1.07 o 
  -2  -3   5     1076.82     1080.98     15.15 o 
  -1  -3   5       37.93       45.93      1.36 o 
   0  -3   5     4080.88     4365.39     58.98 o 
   1  -3   5      616.46      670.95      9.76 o 
   2  -3   5       45.46       51.46      1.59 o 
   3  -3   5     1088.63     1108.15     13.93 o 
   4  -3   5     1899.43     1861.54     27.93 o 
   5  -3   5      612.18      603.21     10.11 o 
   6  -3   5      607.52      588.29     13.45 o 
   7  -3   5       59.92       60.07      3.78 o 
   8  -3   5      591.10      585.12     13.98 o 
   9  -3   5       89.70       83.94      4.76 o 
 -11  -2   5       99.37       99.57      7.07 o 
 -10  -2   5      253.58      265.09     10.89 o 
  -9  -2   5        3.08        3.95      2.76 o 
  -8  -2   5       53.00       50.68      4.22 o 
  -7  -2   5       17.99       16.24      1.60 o 
  -6  -2   5     2899.84     2934.52     38.94 o 
  -5  -2   5      243.98      245.62      3.97 o 
  -4  -2   5     5675.86     5785.25     75.86 o 
  -3  -2   5        0.25       -0.67      0.58 o 
  -2  -2   5       21.91       22.47      1.13 o 
  -1  -2   5        0.01       -0.77      0.51 o 
   0  -2   5       18.39       18.50      0.85 o 
   1  -2   5      169.93      166.86      4.36 o 
   2  -2   5     9124.96     9149.22    128.42 o 
   3  -2   5      642.91      688.42     14.20 o 
   4  -2   5      686.38      709.91     14.88 o 
   5  -2   5       13.68       15.36      1.77 o 
   6  -2   5      921.37      912.45     19.17 o 
   7  -2   5       31.99       28.86      2.63 o 
   8  -2   5      498.37      516.32     12.44 o 
   9  -2   5        0.28       -2.02      2.39 o 
  10  -2   5       67.76       66.94      4.39 o 
 -11  -1   5       34.12       44.83      5.28 o 
 -10  -1   5      158.08      148.05      8.00 o 
  -9  -1   5        6.42        4.64      3.24 o 
  -8  -1   5      335.48      324.73     11.58 o 
  -7  -1   5       19.65       14.20      2.95 o 
  -6  -1   5     2208.55     2212.71     29.49 o 
  -5  -1   5      158.39      165.16      2.84 o 
  -4  -1   5     1132.73      983.11     13.39 o 
  -3  -1   5      433.14      471.59      8.76 o 
  -2  -1   5       51.75       50.10      1.28 o 
  -1  -1   5        0.22        0.38      0.70 o 
   0  -1   5       47.80       24.18      1.79 o 
   1  -1   5       51.86       56.81      6.30 o 
   2  -1   5     5387.95     5564.75    105.16 o 
   3  -1   5     3952.78     3992.08     75.69 o 
   4  -1   5     3119.36     3203.80     61.32 o 
   5  -1   5      274.30      270.58      6.66 o 
   6  -1   5     1593.37     1612.54     24.92 o 
   7  -1   5       87.43       84.92      2.96 o 
   8  -1   5      104.58      107.10      3.47 o 
   9  -1   5        9.26        9.34      1.93 o 
  10  -1   5      418.54      412.63      8.49 o 
  11  -1   5        1.69       -2.36      2.08 o 
 -11   0   5        6.04        7.23      2.84 o 
 -10   0   5      506.65      522.50     12.16 o 
  -9   0   5       18.62       13.73      2.39 o 
  -8   0   5       61.12       62.69      5.29 o 
  -7   0   5     1022.97      963.17     27.38 o 
  -6   0   5     1745.53     1739.53     46.41 o 
  -5   0   5      293.93      322.39      4.74 o 
  -4   0   5     4166.67     4278.77     56.19 o 
  -3   0   5       42.35       45.75      1.22 o 
  -2   0   5     4459.35     4395.31     83.20 o 
  -1   0   5       12.12        9.68      0.66 o 
   0   0   5      435.08      426.18     13.27 o 
   1   0   5     1029.44     1042.41     30.56 o 
   2   0   5     1569.95     1584.84     30.45 o 
   3   0   5      144.18      145.50      3.66 o 
   4   0   5     2973.01     3143.12     46.51 o 
   5   0   5      574.72      540.01      8.87 o 
   6   0   5       13.20       12.38      1.22 o 
   7   0   5      121.07      124.48      4.32 o 
   8   0   5      728.89      721.13     12.20 o 
   9   0   5       40.13       39.16      2.33 o 
  10   0   5      183.15      184.22      6.33 o 
  11   0   5       82.21       83.90      3.72 o 
 -10   1   5      309.98      296.05     12.84 o 
  -9   1   5       28.26       25.34      4.85 o 
  -8   1   5      484.99      457.40     19.83 o 
  -7   1   5        5.21       11.96      5.86 o 
  -6   1   5      486.01      505.30     15.64 o 
  -5   1   5        3.98        1.26      1.91 o 
  -4   1   5     1816.23     1778.89     30.36 o 
  -3   1   5      323.47      360.41     10.84 o 
  -2   1   5    18515.66    18017.18    455.00 o 
  -1   1   5        7.50        8.94      1.45 o 
   0   1   5     4349.93     4239.17     80.02 o 
   1   1   5        5.71        3.20      1.09 o 
   2   1   5      977.57     1013.35     15.37 o 
   3   1   5       33.02       36.54      4.56 o 
   4   1   5      123.01      124.95      4.28 o 
   5   1   5      321.69      330.70      5.67 o 
   6   1   5     2475.69     2517.20     37.68 o 
   7   1   5      299.54      304.54      5.75 o 
   8   1   5      252.56      254.56      5.83 o 
   9   1   5        2.77        2.49      1.43 o 
  10   1   5      220.41      219.65      6.43 o 
  11   1   5       50.13       46.19      2.79 o 
  12   1   5      139.58      131.30      9.55 o 
 -10   2   5      226.14      215.06      7.19 o 
  -9   2   5       64.62       51.87      3.57 o 
  -8   2   5     1492.31     1484.32     28.19 o 
  -7   2   5      286.42      276.41      7.26 o 
  -6   2   5       13.25       16.43      3.95 o 
  -5   2   5      118.32      113.30      3.78 o 
  -4   2   5     1883.22     1918.13     34.25 o 
  -3   2   5       80.91       77.49      2.66 o 
  -2   2   5     4156.43     4364.05     75.40 o 
  -1   2   5       45.23       47.02      1.49 o 
   0   2   5     1207.30     1248.30     18.78 o 
   1   2   5      170.54      165.33      3.32 o 
   2   2   5      534.34      567.54     17.34 o 
   3   2   5        0.02        0.65      1.25 o 
   4   2   5     3118.67     3161.60     60.03 o 
   5   2   5     1258.60     1259.33     19.06 o 
   6   2   5     2332.83     2476.48     36.95 o 
   7   2   5      697.66      706.21     11.46 o 
   8   2   5     2633.85     2616.61     39.46 o 
   9   2   5      394.73      398.15      7.47 o 
  10   2   5      621.09      633.92     11.15 o 
  11   2   5        1.41        0.75      1.67 o 
  12   2   5      600.65      624.54     23.09 o 
  -9   3   5       86.00       87.05      4.85 o 
  -8   3   5        6.18       13.44      5.70 o 
  -7   3   5      674.31      664.64     14.09 o 
  -6   3   5     1128.73     1144.23     21.93 o 
  -5   3   5      198.00      183.69      5.22 o 
  -4   3   5      615.00      641.33     12.73 o 
  -3   3   5       31.54       25.61      1.24 o 
  -2   3   5      383.22      359.09      7.40 o 
  -1   3   5        0.40        0.55      0.76 o 
   0   3   5     2360.18     2444.85     44.69 o 
   1   3   5       78.38       68.05      3.76 o 
   2   3   5     6323.79     6214.22    117.53 o 
   3   3   5        0.30        0.76      1.25 o 
   4   3   5     3925.78     3951.63    112.61 o 
   5   3   5        4.49        5.69      0.99 o 
   6   3   5      473.80      432.53      9.31 o 
   7   3   5      979.33     1093.80     21.95 o 
   8   3   5     2610.25     2737.13     52.96 o 
   9   3   5      353.94      354.92      6.76 o 
  10   3   5     1134.42     1135.68     18.31 o 
  11   3   5        0.01       -0.67      1.58 o 
  12   3   5      193.29      191.83     10.37 o 
  -9   4   5       28.40       23.04      4.59 o 
  -8   4   5       56.15       47.50      3.59 o 
  -7   4   5      350.83      362.75      9.21 o 
  -6   4   5      365.71      366.63      8.98 o 
  -5   4   5       81.23       81.19      4.30 o 
  -4   4   5      553.44      554.29     11.50 o 
  -3   4   5      101.77      106.79      2.11 o 
  -2   4   5     2225.21     2251.77     30.61 o 
  -1   4   5       84.86       97.84      2.02 o 
   0   4   5     1563.41     1461.54     28.49 o 
   1   4   5      191.64      166.64     28.01 o 
   2   4   5       72.72       56.19      3.14 o 
   3   4   5      155.02      161.04      6.20 o 
   4   4   5     3324.94     3364.83     96.10 o 
   5   4   5      503.80      554.80     17.49 o 
   6   4   5     2743.89     2802.84     80.82 o 
   7   4   5      176.25      182.26      4.90 o 
   8   4   5      114.81      120.26      3.98 o 
   9   4   5      870.66      847.54     17.79 o 
  10   4   5      538.25      548.99     10.77 o 
  11   4   5       37.53       36.41      2.96 o 
  12   4   5       44.07       47.99      5.77 o 
  13   4   5       24.42       25.90      5.39 o 
  -8   5   5      541.48      540.27     12.96 o 
  -7   5   5       28.77       26.22      3.09 o 
  -6   5   5       94.97       91.73      4.35 o 
  -5   5   5      282.25      271.02      8.51 o 
  -4   5   5     2516.08     2488.23     47.70 o 
  -3   5   5        5.74        6.17      1.63 o 
  -2   5   5     1075.84     1110.19     15.59 o 
  -1   5   5        0.49        1.47      0.65 o 
   0   5   5      262.31      319.27      8.59 o 
   1   5   5      290.07      312.58      5.08 o 
   2   5   5      243.45      308.79      5.97 o 
   3   5   5      161.63      160.85      6.18 o 
   4   5   5      167.81      157.50      6.23 o 
   5   5   5      182.34      189.10      7.19 o 
   6   5   5     2671.76     2763.25     47.28 o 
   7   5   5       80.68       74.35      4.47 o 
   8   5   5      611.74      610.68     11.51 o 
   9   5   5      261.71      246.14      4.65 o 
  10   5   5      742.96      748.21     11.74 o 
  11   5   5      375.22      375.11      9.59 o 
  12   5   5      487.42      475.57     17.97 o 
  13   5   5      247.25      255.75     12.53 o 
  -7   6   5        6.75        5.42      2.82 o 
  -6   6   5      772.93      791.37     16.88 o 
  -5   6   5       17.62       14.82      2.61 o 
  -4   6   5       33.49       26.11      3.81 o 
  -3   6   5       22.87       18.53      3.30 o 
  -2   6   5     1242.85     1313.67     22.12 o 
  -1   6   5       99.35      117.17      2.84 o 
   0   6   5     3153.19     3300.42     53.86 o 
   1   6   5      119.39      122.39      2.57 o 
   2   6   5      755.91      807.93     12.06 o 
   3   6   5       37.35       35.83      1.63 o 
   4   6   5       29.68       14.30      1.05 o 
   5   6   5      620.62      621.19     11.42 o 
   6   6   5     3017.02     2997.74     51.29 o 
   7   6   5      383.55      388.07      7.68 o 
   8   6   5      758.26      757.10     14.03 o 
   9   6   5        0.00        0.44      1.10 o 
  10   6   5      424.33      463.67      9.33 o 
  11   6   5       19.44       20.77      1.81 o 
  12   6   5      815.60      794.36     26.78 o 
  13   6   5        0.13        2.31      4.11 o 
  -6   7   5      157.95      142.93      8.60 o 
  -5   7   5       12.50        9.54      3.88 o 
  -4   7   5       22.70       25.96      4.05 o 
  -3   7   5      172.93      189.58      8.51 o 
  -2   7   5     1233.06     1195.78     33.59 o 
  -1   7   5      197.80      189.56      4.19 o 
   0   7   5     1965.66     2063.81     34.31 o 
   1   7   5      106.17      123.80      3.10 o 
   2   7   5     2136.16     2050.32     29.50 o 
   3   7   5      402.44      410.38      7.87 o 
   4   7   5     2000.62     2101.51     36.23 o 
   5   7   5      553.12      557.80     10.35 o 
   6   7   5      673.84      657.62     12.12 o 
   7   7   5      533.40      523.06      9.99 o 
   8   7   5     1033.34     1062.76     19.14 o 
   9   7   5        3.54        4.43      1.33 o 
  10   7   5      788.49      827.33     15.46 o 
  11   7   5       22.23       21.73      1.87 o 
  12   7   5      103.10      109.18      7.46 o 
  13   7   5       69.47       65.36      6.27 o 
  -5   8   5        0.57       -1.77      3.54 o 
  -4   8   5      398.67      398.88     14.87 o 
  -3   8   5      318.62      319.26     12.36 o 
  -2   8   5      118.58      138.03      7.29 o 
  -1   8   5       35.40       40.05      4.21 o 
   0   8   5     1598.99     1523.88     25.80 o 
   1   8   5       25.51       22.25      3.09 o 
   2   8   5     3677.30     3722.47     60.91 o 
   3   8   5       73.38       64.17      2.24 o 
   4   8   5      109.63      126.35      3.25 o 
   5   8   5      339.20      338.40      6.81 o 
   6   8   5        6.84        9.20      1.22 o 
   7   8   5       12.26       14.17      1.37 o 
   8   8   5     2547.33     2556.61     46.85 o 
   9   8   5        1.26        0.90      1.18 o 
  10   8   5      254.38      254.08      5.94 o 
  11   8   5       17.05       19.22      2.24 o 
  12   8   5      545.86      552.45     13.65 o 
  -4   9   5       63.67       62.48      6.05 o 
  -3   9   5       10.11       13.28      3.98 o 
  -2   9   5      551.90      533.85     17.96 o 
  -1   9   5       95.17       61.50      5.31 o 
   0   9   5      353.92      402.22      9.18 o 
   1   9   5        2.58        3.75      1.20 o 
   2   9   5     1222.44     1211.27     20.90 o 
   3   9   5       12.91       14.73      1.57 o 
   4   9   5      654.40      641.30     14.93 o 
   5   9   5       39.04       43.07      2.69 o 
   6   9   5      318.63      310.14      8.14 o 
   7   9   5       27.24       24.75      2.04 o 
   8   9   5       12.71       10.93      1.75 o 
   9   9   5       29.39       29.54      2.29 o 
  10   9   5      869.50      854.29     19.85 o 
  11   9   5      162.40      161.38      5.45 o 
  12   9   5      354.69      357.41      9.72 o 
  13   9   5      102.69      115.46      4.89 o 
  -3  10   5        0.13        0.54      3.63 o 
  -2  10   5      164.18      148.55      8.49 o 
  -1  10   5       45.67       36.01      4.58 o 
   0  10   5       29.86       41.36      4.83 o 
   1  10   5       23.67       27.36      1.86 o 
   2  10   5      479.90      481.94      9.43 o 
   3  10   5       30.26       29.96      1.89 o 
   4  10   5      547.81      552.01     13.29 o 
   5  10   5       19.05       17.08      1.88 o 
   6  10   5      655.33      637.89     15.13 o 
   7  10   5      225.74      227.74      6.62 o 
   8  10   5      215.44      222.48      6.69 o 
   9  10   5     1525.52     1481.16     32.98 o 
  10  10   5      331.33      327.59      8.97 o 
  11  10   5       29.40       29.48      2.75 o 
  12  10   5      217.50      200.91      6.76 o 
  -1  11   5       31.63       38.41      5.07 o 
   0  11   5      400.58      397.85     15.02 o 
   1  11   5       90.94       95.14      6.77 o 
   2  11   5        6.73        6.84      2.04 o 
   3  11   5       74.68       75.92      2.96 o 
   4  11   5      483.21      477.09     11.94 o 
   5  11   5       34.04       31.59      2.42 o 
   6  11   5      954.64      964.62     22.19 o 
   7  11   5       82.82       72.63      3.63 o 
   8  11   5     1557.17     1439.01     32.27 o 
   9  11   5        9.78       13.33      2.33 o 
  10  11   5        5.08        5.40      2.01 o 
  11  11   5      371.41      392.44     10.75 o 
  12  11   5      526.60      561.59     14.33 o 
   1  12   5       20.48       19.76      4.46 o 
   2  12   5      290.93      299.25      6.93 o 
   3  12   5      108.54      115.90      3.90 o 
   4  12   5      720.83      717.33     18.07 o 
   5  12   5        2.69        3.91      1.99 o 
   6  12   5      562.96      580.58     14.43 o 
   7  12   5      301.89      298.68      8.60 o 
   8  12   5      295.80      303.58      8.70 o 
   9  12   5       69.68       64.44      3.71 o 
  10  12   5      362.63      350.93      9.94 o 
  11  12   5        9.86       12.10      2.59 o 
   3  13   5        1.48        1.74      1.87 o 
   4  13   5      380.78      422.42     20.53 o 
   5  13   5       70.12       76.55      4.20 o 
   6  13   5        7.39        4.71      2.25 o 
   7  13   5        6.29        2.62      2.02 o 
   8  13   5       97.73       80.82      4.22 o 
   9  13   5        0.25        1.40      2.24 o 
  -5 -11   6        0.85       -0.99      1.92 o 
  -4 -11   6      188.14      188.18      5.39 o 
  -8 -10   6       38.70       40.65      5.50 o 
  -7 -10   6       32.66       28.33      2.29 o 
  -6 -10   6      137.94      124.20      4.10 o 
  -5 -10   6      146.42      159.00      4.74 o 
  -4 -10   6      676.18      658.20     12.36 o 
  -3 -10   6       27.81       32.71      2.45 o 
  -2 -10   6       47.57       41.33      2.52 o 
  -1 -10   6        9.83       14.85      2.59 o 
   0 -10   6      291.88      298.43      6.10 o 
  -9  -9   6        0.02        0.22      1.73 o 
  -8  -9   6      110.29      108.44      3.75 o 
  -7  -9   6       17.58       17.90      1.99 o 
  -6  -9   6       59.23       69.29      3.11 o 
  -5  -9   6       58.33       64.16      7.49 o 
  -4  -9   6     1002.09      977.04     17.02 o 
  -3  -9   6      441.43      430.42      8.64 o 
  -2  -9   6      578.76      563.19     10.64 o 
  -1  -9   6       13.68       16.80      1.98 o 
   0  -9   6      582.27      562.47     10.68 o 
   1  -9   6       60.30       59.49      2.54 o 
   2  -9   6      534.31      576.63     20.22 o 
 -10  -8   6      111.44      100.91      5.76 o 
  -9  -8   6       71.35       68.69      3.73 o 
  -8  -8   6      589.70      584.30     10.88 o 
  -7  -8   6       17.88       20.20      1.83 o 
  -6  -8   6      246.18      241.82      5.56 o 
  -5  -8   6        0.13        1.17      1.34 o 
  -4  -8   6      220.65      231.84      5.38 o 
  -3  -8   6      146.38      132.54      3.88 o 
  -2  -8   6     1522.41     1502.14     24.76 o 
  -1  -8   6        0.03       -0.46      1.34 o 
   0  -8   6      379.00      351.57      7.28 o 
   1  -8   6        0.08        0.15      1.33 o 
   2  -8   6      491.32      497.29      8.35 o 
   3  -8   6      146.89      140.48      8.51 o 
   4  -8   6      142.52      137.62      8.73 o 
  -9  -7   6      178.84      193.11      5.99 o 
  -8  -7   6      768.09      747.16     18.63 o 
  -7  -7   6       72.19       66.41      2.73 o 
  -6  -7   6      138.32      131.67      5.87 o 
  -5  -7   6      393.03      363.12      7.23 o 
  -4  -7   6       22.38       29.20      1.81 o 
  -3  -7   6      364.61      328.98      6.67 o 
  -2  -7   6      471.00      484.04      9.03 o 
  -1  -7   6       94.87       76.97      2.86 o 
   0  -7   6      867.91      816.89     26.07 o 
   1  -7   6       14.92       13.89      1.49 o 
   2  -7   6      411.86      422.66      7.14 o 
   3  -7   6       24.56       24.12      2.31 o 
   4  -7   6      118.68      121.96      7.60 o 
   5  -7   6        1.19       -1.20      3.78 o 
  -9  -6   6      119.35      117.27      3.44 o 
  -8  -6   6      393.14      423.36      8.06 o 
  -7  -6   6        0.57       -0.77      1.13 o 
  -6  -6   6       17.24       25.64      2.26 o 
  -5  -6   6       37.59       36.90      2.02 o 
  -4  -6   6      139.55      133.45      3.49 o 
  -3  -6   6       45.90       48.60      2.77 o 
  -2  -6   6      604.76      604.80     13.03 o 
  -1  -6   6       46.81       54.11      2.25 o 
   0  -6   6      158.28      162.43      3.97 o 
   1  -6   6       42.86       49.65      2.23 o 
   2  -6   6      511.57      497.24      7.92 o 
   3  -6   6       16.91       13.94      1.45 o 
   4  -6   6     1472.02     1472.07     20.70 o 
   5  -6   6      112.28      117.01      8.69 o 
   6  -6   6        4.15        5.20      3.64 o 
  -8  -5   6       23.39       23.45      1.56 o 
  -7  -5   6       60.87       59.41      3.20 o 
  -6  -5   6      789.51      781.25     13.22 o 
  -5  -5   6       82.32       79.60      2.50 o 
  -4  -5   6       96.59      100.72      3.58 o 
  -3  -5   6       14.94       10.94      2.53 o 
  -2  -5   6      115.08      111.22      2.96 o 
  -1  -5   6      479.52      475.56     10.25 o 
   0  -5   6     1244.39     1270.37     18.08 o 
   1  -5   6       40.71       42.50      1.70 o 
   2  -5   6     1300.07     1272.35     16.15 o 
   3  -5   6        4.98        3.28      1.00 o 
   4  -5   6      214.07      213.14      3.80 o 
   5  -5   6      223.55      231.30     15.11 o 
   6  -5   6      745.23      779.10     17.67 o 
   7  -5   6       15.50       16.56      3.13 o 
 -11  -4   6        4.40        5.35      3.84 o 
 -10  -4   6      108.90      103.31      7.16 o 
  -9  -4   6        0.00       -1.83      2.84 o 
  -8  -4   6     3265.19     3313.37     44.24 o 
  -7  -4   6        4.48        3.93      1.54 o 
  -6  -4   6      101.24      104.65      2.82 o 
  -5  -4   6       24.65       22.69      1.35 o 
  -4  -4   6      293.97      304.00      7.02 o 
  -3  -4   6       26.89       30.51      1.51 o 
  -2  -4   6      654.35      708.38     10.35 o 
  -1  -4   6       47.58       57.95      3.41 o 
   0  -4   6     1540.61     1524.26     21.33 o 
   1  -4   6        0.02        0.03      1.20 o 
   2  -4   6       48.85       38.84      2.69 o 
   3  -4   6       53.16       46.97      1.65 o 
   4  -4   6      904.65      889.20     14.33 o 
   5  -4   6      295.89      302.11      6.06 o 
   6  -4   6      483.21      495.81     12.09 o 
   7  -4   6        3.94        2.43      2.47 o 
   8  -4   6      416.67      418.88     11.30 o 
 -11  -3   6        3.21        4.38      3.78 o 
 -10  -3   6      433.80      426.28     15.12 o 
  -9  -3   6       37.28       35.49      4.10 o 
  -8  -3   6      244.52      234.03      9.46 o 
  -7  -3   6       56.49       60.16      1.90 o 
  -6  -3   6     6144.57     6113.94    102.98 o 
  -5  -3   6        0.00        1.59      0.82 o 
  -4  -3   6     3613.61     3825.99     59.09 o 
  -3  -3   6       13.72       13.61      1.06 o 
  -2  -3   6     1012.20     1004.75     14.25 o 
  -1  -3   6       12.37       11.95      1.46 o 
   0  -3   6      205.60      191.74      3.42 o 
   1  -3   6       19.93       17.30      1.59 o 
   2  -3   6      757.69      721.12     12.03 o 
   3  -3   6     1511.90     1553.70     19.24 o 
   4  -3   6       14.84       18.80      1.49 o 
   5  -3   6        7.21       10.21      1.71 o 
   6  -3   6      746.78      731.75     12.15 o 
   7  -3   6        0.20       -1.12      2.10 o 
   8  -3   6      351.03      343.67      9.53 o 
   9  -3   6       14.84       11.66      4.30 o 
 -11  -2   6        4.10        5.09      3.76 o 
 -10  -2   6      233.98      238.10     10.33 o 
  -9  -2   6       58.67       49.44      4.64 o 
  -8  -2   6      375.75      363.97     12.80 o 
  -7  -2   6      278.68      268.12      9.87 o 
  -6  -2   6     1717.26     1723.36     23.30 o 
  -5  -2   6      386.22      405.53      6.68 o 
  -4  -2   6     1141.38     1101.85     17.21 o 
  -3  -2   6       81.95       85.14      3.72 o 
  -2  -2   6      472.45      468.31      7.01 o 
  -1  -2   6        0.26       -0.01      0.60 o 
   0  -2   6     1631.97     1669.46     28.81 o 
   1  -2   6     1212.03     1306.48     28.28 o 
   2  -2   6      230.78      201.44      4.34 o 
   3  -2   6       89.55       93.35      3.23 o 
   4  -2   6     1296.95     1334.11     29.04 o 
   5  -2   6        0.67        1.39      1.48 o 
   6  -2   6      599.05      591.26     13.25 o 
   7  -2   6      673.26      658.85     21.02 o 
   8  -2   6      542.53      550.35     13.09 o 
   9  -2   6       25.48       25.03      3.21 o 
  10  -2   6      122.85      118.96      9.07 o 
 -11  -1   6        0.26       -0.59      2.47 o 
 -10  -1   6      579.86      611.07     20.04 o 
  -9  -1   6       56.14       55.74      4.90 o 
  -8  -1   6      923.97      888.91     25.95 o 
  -7  -1   6        1.76        2.47      2.47 o 
  -6  -1   6       25.68       22.63      1.08 o 
  -5  -1   6       21.49       16.50      0.94 o 
  -4  -1   6     1188.55     1256.74     17.07 o 
  -3  -1   6        0.16       -0.24      0.62 o 
  -2  -1   6      875.89     1008.85     18.23 o 
  -1  -1   6       15.10        9.79      1.27 o 
   0  -1   6      927.13      920.48     21.95 o 
   1  -1   6      111.02      123.21      2.87 o 
   2  -1   6      490.32      457.31     14.55 o 
   3  -1   6     4896.24     4978.50     94.38 o 
   4  -1   6     5065.24     5060.78     95.94 o 
   5  -1   6        1.72        1.58      1.29 o 
   6  -1   6      389.42      373.13      8.91 o 
   7  -1   6      277.57      275.65      7.36 o 
   8  -1   6      530.06      532.70     12.48 o 
   9  -1   6        1.01        1.38      2.25 o 
  10  -1   6      361.62      345.17     14.89 o 
 -10   0   6      252.26      268.83      7.83 o 
  -9   0   6       18.22       15.47      3.57 o 
  -8   0   6      509.06      473.25     15.60 o 
  -7   0   6        0.01       -1.08      2.27 o 
  -6   0   6      922.37      924.11     26.05 o 
  -5   0   6      267.00      271.50      5.65 o 
  -4   0   6     3381.97     3444.55     45.37 o 
  -3   0   6      300.19      323.99      4.83 o 
  -2   0   6       52.97       78.74      1.80 o 
  -1   0   6       63.71       64.42      1.76 o 
   0   0   6      999.20     1068.18     31.42 o 
   1   0   6      102.73       93.54      4.25 o 
   2   0   6     4668.99     4597.78    130.63 o 
   3   0   6      830.61      824.33     16.37 o 
   4   0   6        8.71       13.19      1.51 o 
   5   0   6      165.46      163.19      4.47 o 
   6   0   6      180.29      192.72      4.08 o 
   7   0   6        9.43       10.03      1.37 o 
   8   0   6      110.15      110.95      3.43 o 
   9   0   6        9.52        9.95      1.74 o 
  10   0   6       72.65       69.27      4.42 o 
  11   0   6        4.47        0.03      3.88 o 
 -10   1   6      272.14      268.39      7.97 o 
  -9   1   6       25.33       31.22      6.63 o 
  -8   1   6      732.06      697.21     14.62 o 
  -7   1   6      300.19      281.00      9.58 o 
  -6   1   6     2541.80     2453.10     64.64 o 
  -5   1   6     1274.18     1269.14     34.47 o 
  -4   1   6       74.37       62.92      2.08 o 
  -3   1   6       94.36       94.67      4.23 o 
  -2   1   6    11785.48    12199.02    229.00 o 
  -1   1   6      731.62      823.34     24.77 o 
   0   1   6       14.59       21.40      2.42 o 
   1   1   6       22.97       35.89      2.51 o 
   2   1   6     1061.41     1141.18     22.21 o 
   3   1   6       46.31       50.20      6.65 o 
   4   1   6      591.89      566.36     11.56 o 
   5   1   6       93.18       93.56      2.25 o 
   6   1   6     1327.95     1353.30     20.72 o 
   7   1   6      297.57      319.18      5.96 o 
   8   1   6       19.28       17.63      1.57 o 
   9   1   6        3.79        3.47      1.43 o 
  10   1   6      349.71      356.50      7.26 o 
  11   1   6       50.89       57.65      6.44 o 
 -10   2   6      637.77      651.57     14.84 o 
  -9   2   6       30.01       28.44      3.15 o 
  -8   2   6      373.15      386.10      9.54 o 
  -7   2   6      144.27      137.89      4.93 o 
  -6   2   6     1306.62     1270.84     23.95 o 
  -5   2   6      447.63      436.26      9.45 o 
  -4   2   6     1954.64     2007.28     28.02 o 
  -3   2   6        7.74        4.22      1.17 o 
  -2   2   6      898.43      911.35     24.48 o 
  -1   2   6      160.64       86.39      3.40 o 
   0   2   6      480.94      541.37      8.51 o 
   1   2   6       89.54       85.24      1.69 o 
   2   2   6     1778.50     1831.66     53.10 o 
   3   2   6     1004.70      970.43     28.97 o 
   4   2   6      810.04      815.61     12.41 o 
   5   2   6        2.16        4.36      0.67 o 
   6   2   6      262.86      260.59      4.74 o 
   7   2   6       93.37       95.44      3.24 o 
   8   2   6     3037.36     3009.26     45.11 o 
   9   2   6      391.71      371.09      7.04 o 
  10   2   6      314.55      303.49      6.35 o 
  11   2   6        6.58        5.74      3.93 o 
  12   2   6      120.46      127.84      9.00 o 
  -9   3   6      161.56      175.78      6.43 o 
  -8   3   6      186.06      179.75      6.10 o 
  -7   3   6      110.31       84.78      4.07 o 
  -6   3   6      371.23      382.87      9.00 o 
  -5   3   6       19.68       12.30      1.89 o 
  -4   3   6     1610.18     1605.14     29.19 o 
  -3   3   6      108.39      112.15      3.59 o 
  -2   3   6     3724.28     3697.57     64.25 o 
  -1   3   6       12.01       10.03      0.96 o 
   0   3   6     4079.70     4060.92     60.02 o 
   1   3   6      398.26      417.33      6.69 o 
   2   3   6      659.11      728.67     14.40 o 
   3   3   6       13.27       16.46      2.04 o 
   4   3   6      289.95      316.32     10.82 o 
   5   3   6       60.09       55.06      2.21 o 
   6   3   6     2120.22     2049.18     39.61 o 
   7   3   6      163.63      175.54      4.75 o 
   8   3   6      103.34      101.34      2.90 o 
   9   3   6      137.44      144.73      3.67 o 
  10   3   6      571.82      555.53     11.79 o 
  11   3   6       23.02       21.12      4.56 o 
  12   3   6      227.61      237.04     11.83 o 
  -8   4   6      168.84      156.35      6.04 o 
  -7   4   6      321.25      321.26      8.52 o 
  -6   4   6       11.20       11.93      2.44 o 
  -5   4   6      199.38      198.62      5.77 o 
  -4   4   6     2968.82     2993.06     53.01 o 
  -3   4   6       99.85       94.81      3.38 o 
  -2   4   6     1735.76     1775.15     24.30 o 
  -1   4   6        6.65        5.41      1.05 o 
   0   4   6     2033.20     1952.90    138.37 o 
   1   4   6      157.32      179.17      4.89 o 
   2   4   6      341.97      302.01      6.55 o 
   3   4   6      114.72      130.01      5.51 o 
   4   4   6     3856.38     3945.82    112.62 o 
   5   4   6      200.14      200.42      7.83 o 
   6   4   6      189.44      160.53      6.99 o 
   7   4   6        0.18        0.33      1.17 o 
   8   4   6      274.25      281.24     14.66 o 
   9   4   6       53.73       47.56      3.31 o 
  10   4   6       35.02       42.30      2.88 o 
  11   4   6       59.46       56.83      5.68 o 
  12   4   6      301.42      314.61     13.97 o 
  -8   5   6      131.39      121.61      5.58 o 
  -7   5   6       45.28       41.85      4.04 o 
  -6   5   6      812.36      794.49     16.62 o 
  -5   5   6     1301.79     1283.75     24.60 o 
  -4   5   6       23.88       23.94      2.40 o 
  -3   5   6        2.35        2.72      2.03 o 
  -2   5   6      879.93      851.62     12.78 o 
  -1   5   6        2.32        1.03      0.81 o 
   0   5   6     2150.62     2269.73     32.43 o 
   1   5   6      130.21      124.87      5.60 o 
   2   5   6     3225.16     3228.29     61.52 o 
   3   5   6        6.58        5.31      1.55 o 
   4   5   6      179.03      175.61      6.86 o 
   5   5   6        8.23       10.41      2.02 o 
   6   5   6      426.21      408.45     13.81 o 
   7   5   6       30.20       29.26      3.09 o 
   8   5   6      773.97      814.34     25.83 o 
   9   5   6        0.17        1.26      1.00 o 
  10   5   6       77.90       74.27      2.53 o 
  11   5   6        8.78       15.57      3.78 o 
  12   5   6       18.50       13.75      4.18 o 
  13   5   6      104.49      104.59      8.13 o 
  -7   6   6       12.64       14.65      2.94 o 
  -6   6   6      498.53      478.74     14.32 o 
  -5   6   6        0.52       -2.98      2.00 o 
  -4   6   6       23.84       18.58      2.40 o 
  -3   6   6      770.65      755.71     15.29 o 
  -2   6   6      539.58      556.72     17.04 o 
  -1   6   6       16.11       16.75      1.09 o 
   0   6   6      836.07      851.92     14.69 o 
   1   6   6       11.79        9.52      0.85 o 
   2   6   6     3579.88     3801.84     64.40 o 
   3   6   6       59.97       56.67      1.95 o 
   4   6   6     1328.73     1293.97     22.71 o 
   5   6   6     1426.74     1452.53     25.46 o 
   6   6   6     1899.93     1889.04     32.81 o 
   7   6   6      242.25      231.39      5.11 o 
   8   6   6      103.01       93.36      4.79 o 
   9   6   6      149.97      139.00      3.85 o 
  10   6   6      152.81      147.60      4.09 o 
  11   6   6      595.63      587.36     11.60 o 
  12   6   6       46.40       50.33      5.70 o 
  13   6   6        5.31        9.03      4.13 o 
  -6   7   6      213.68      221.09     10.73 o 
  -5   7   6        3.68        4.20      3.76 o 
  -4   7   6     1022.08     1036.75     30.49 o 
  -3   7   6       41.33       41.02      4.37 o 
  -2   7   6       25.95       33.89      3.75 o 
  -1   7   6      301.59      275.19      7.64 o 
   0   7   6      757.80      749.38     25.18 o 
   1   7   6       47.78       50.17      2.33 o 
   2   7   6     1092.22     1117.19     16.53 o 
   3   7   6      346.36      334.52      6.69 o 
   4   7   6     3627.22     3689.10     62.97 o 
   5   7   6       32.64       33.36      1.83 o 
   6   7   6      958.08     1013.52     18.18 o 
   7   7   6      363.01      320.42      9.68 o 
   8   7   6     1244.21     1182.05     21.22 o 
   9   7   6        0.13        0.75      1.25 o 
  10   7   6      436.36      462.82      9.43 o 
  11   7   6      257.47      268.15      6.29 o 
  12   7   6      125.64      130.88      4.27 o 
  13   7   6       21.70       26.68      4.72 o 
  -5   8   6        0.03       -0.37      3.65 o 
  -4   8   6      332.67      345.25     13.54 o 
  -3   8   6     1070.64     1014.48     29.91 o 
  -2   8   6      426.02      447.04     15.22 o 
  -1   8   6       65.56       61.95      4.90 o 
   0   8   6      912.25      846.82     14.98 o 
   1   8   6       24.10       22.94      1.48 o 
   2   8   6      464.09      477.02      8.93 o 
   3   8   6        1.83        3.72      1.72 o 
   4   8   6     2837.56     2852.58     48.94 o 
   5   8   6     1116.00     1104.60     19.74 o 
   6   8   6      379.54      405.98      8.06 o 
   7   8   6     1062.50     1029.66     18.54 o 
   8   8   6      540.27      558.08     10.82 o 
   9   8   6        0.77       -0.38      1.31 o 
  10   8   6      626.05      631.42     12.23 o 
  11   8   6       59.98       58.44      2.92 o 
  12   8   6      380.11      388.82      8.57 o 
  -4   9   6      158.14      170.20      9.73 o 
  -3   9   6       20.04       19.15      4.06 o 
  -2   9   6     1192.61     1161.44     33.80 o 
  -1   9   6       14.33        8.40      3.14 o 
   0   9   6        5.50        5.45      1.54 o 
   1   9   6       15.56       15.19      1.45 o 
   2   9   6     2164.30     2014.79     33.85 o 
   3   9   6       44.91       48.03      2.25 o 
   4   9   6      329.80      358.01      7.25 o 
   5   9   6      543.26      528.57     10.16 o 
   6   9   6      511.89      518.04     12.03 o 
   7   9   6       17.45       17.61      1.87 o 
   8   9   6       20.65       24.68      2.13 o 
   9   9   6       46.32       38.73      2.71 o 
  10   9   6      985.18      971.20     22.36 o 
  11   9   6        8.65        7.22      2.07 o 
  12   9   6       75.61       73.06      4.02 o 
  13   9   6        7.89       10.70      2.38 o 
  -3  10   6        3.60        3.64      4.09 o 
  -2  10   6      343.16      345.90     13.71 o 
  -1  10   6       18.74       21.00      4.22 o 
   0  10   6      367.64      347.82     13.06 o 
   1  10   6        0.07       -0.58      1.19 o 
   2  10   6       50.47       68.02      2.72 o 
   3  10   6        0.12        0.28      1.82 o 
   4  10   6       71.05       70.19      3.36 o 
   5  10   6       67.30       70.28      3.40 o 
   6  10   6      943.07      911.40     20.92 o 
   7  10   6       75.49       71.76      3.60 o 
   8  10   6      706.44      724.51     17.14 o 
   9  10   6       58.54       53.61      3.43 o 
  10  10   6       19.35       17.30      2.25 o 
  11  10   6      228.45      238.46      7.39 o 
  12  10   6      374.37      388.11     10.59 o 
  -1  11   6       13.46        9.19      4.24 o 
   0  11   6      229.38      236.04     10.64 o 
   1  11   6        0.56        1.27      3.17 o 
   2  11   6       28.01       29.27      4.42 o 
   3  11   6        8.44        4.61      1.52 o 
   4  11   6      838.61      842.45     15.37 o 
   5  11   6       75.23       73.42      3.69 o 
   6  11   6     1290.49     1292.65     29.04 o 
   7  11   6        2.25       -0.36      1.60 o 
   8  11   6      185.30      189.60      6.11 o 
   9  11   6      197.83      205.88      6.61 o 
  10  11   6      265.97      258.24      7.82 o 
  11  11   6       74.08       65.11      3.79 o 
  12  11   6       38.92       38.96      3.30 o 
   1  12   6        4.00       -0.75      3.43 o 
   2  12   6      491.20      489.48      9.99 o 
   3  12   6        0.97       -1.16      1.56 o 
   4  12   6      368.64      385.93      9.26 o 
   5  12   6       12.91       11.86      2.19 o 
   6  12   6      466.93      416.46     10.90 o 
   7  12   6        9.36       11.47      2.12 o 
   8  12   6      764.55      770.59     18.56 o 
   9  12   6        0.19       -1.69      2.05 o 
  10  12   6      156.07      148.17      5.67 o 
  11  12   6      432.66      476.58     12.65 o 
   3  13   6        0.01       -1.26      1.76 o 
   4  13   6      325.26      350.93      9.87 o 
   5  13   6        0.20       -0.06      1.74 o 
   6  13   6      509.81      511.74     13.13 o 
   7  13   6       37.91       33.65      2.90 o 
   8  13   6      219.28      228.19      7.43 o 
   9  13   6        3.37        2.29      2.33 o 
  -7 -10   7      111.17      113.10      4.13 o 
  -6 -10   7       45.07       40.46      2.62 o 
  -5 -10   7      146.38      162.29      4.86 o 
  -4 -10   7      193.18      187.75      5.27 o 
  -3 -10   7       67.95       69.98      3.28 o 
  -2 -10   7      143.93      134.72      6.78 o 
  -1 -10   7        5.52        7.13      1.87 o 
  -9  -9   7        9.65       11.24      1.99 o 
  -8  -9   7      226.85      217.82      5.58 o 
  -7  -9   7        7.57        8.12      1.89 o 
  -6  -9   7       76.58       78.36      3.28 o 
  -5  -9   7        8.43        4.27      1.79 o 
  -4  -9   7      385.82      371.98     10.26 o 
  -3  -9   7       37.40       40.97      4.05 o 
  -2  -9   7      158.77      159.01      4.60 o 
  -1  -9   7        1.55        1.19      1.95 o 
   0  -9   7      159.69      156.76      6.19 o 
   1  -9   7       32.67       32.26      2.19 o 
 -10  -8   7      103.94       93.86      3.59 o 
  -9  -8   7        2.20        1.10      1.61 o 
  -8  -8   7      244.94      234.31      6.34 o 
  -7  -8   7       55.47       54.56      4.16 o 
  -6  -8   7     1359.31     1349.21     22.60 o 
  -5  -8   7      336.54      331.19     17.74 o 
  -4  -8   7      213.45      218.61      5.27 o 
  -3  -8   7       36.79       36.68      2.18 o 
  -2  -8   7      174.43      165.05      5.97 o 
  -1  -8   7       17.66       15.76      1.90 o 
   0  -8   7      889.48      879.30     15.38 o 
   1  -8   7      194.81      187.13      5.60 o 
   2  -8   7      445.25      446.35      7.78 o 
   3  -8   7      149.69      164.36      9.19 o 
  -9  -7   7        1.47        0.61      1.55 o 
  -8  -7   7     1124.62     1135.88     38.49 o 
  -7  -7   7        7.13        6.27      1.57 o 
  -6  -7   7     1308.48     1292.30     21.52 o 
  -5  -7   7       54.93       55.46      3.34 o 
  -4  -7   7     1340.21     1290.25     21.45 o 
  -3  -7   7       44.25       47.04      2.31 o 
  -2  -7   7      560.29      583.96     10.69 o 
  -1  -7   7       20.56       13.80      1.71 o 
   0  -7   7       60.79       58.64      2.68 o 
   1  -7   7       24.50       19.59      1.80 o 
   2  -7   7      388.05      402.53      6.99 o 
   3  -7   7       72.29       76.05      3.13 o 
   4  -7   7      374.18      375.15     14.43 o 
  -9  -6   7        7.89        7.34      1.50 o 
  -8  -6   7      711.09      729.65     26.88 o 
  -7  -6   7      115.26      105.48      3.18 o 
  -6  -6   7      554.17      561.82     13.17 o 
  -5  -6   7      379.18      382.66      7.45 o 
  -4  -6   7     1448.02     1414.75     23.10 o 
  -3  -6   7       28.67       33.63      1.92 o 
  -2  -6   7      849.69      830.61     14.23 o 
  -1  -6   7      382.57      369.10      7.24 o 
   0  -6   7      160.14      165.26      4.12 o 
   1  -6   7       50.84       39.75      2.18 o 
   2  -6   7      256.54      269.63      5.07 o 
   3  -6   7        4.87        3.13      1.25 o 
   4  -6   7      201.83      204.10      4.31 o 
   5  -6   7       89.87       90.86      6.60 o 
   6  -6   7      276.27      278.75     12.12 o 
  -8  -5   7      243.30      252.35      5.38 o 
  -7  -5   7      198.74      195.11      5.03 o 
  -6  -5   7      440.83      418.98     11.18 o 
  -5  -5   7      110.91      111.74      6.65 o 
  -4  -5   7      480.31      497.34      9.79 o 
  -3  -5   7      405.24      385.86      9.29 o 
  -2  -5   7     1385.17     1315.27     21.44 o 
  -1  -5   7      132.12      151.14      3.70 o 
   0  -5   7     2191.72     2246.81     35.58 o 
   1  -5   7      283.12      255.60      4.66 o 
   2  -5   7      373.12      405.51      6.02 o 
   3  -5   7        9.95        9.92      1.16 o 
   4  -5   7      411.16      408.80      7.80 o 
   5  -5   7       15.99       12.27      2.57 o 
   6  -5   7      742.12      797.17     18.11 o 
   7  -5   7       65.58       62.12      6.52 o 
 -11  -4   7       14.65       15.68      4.39 o 
 -10  -4   7       83.00       63.90      5.76 o 
  -9  -4   7       48.29       59.54      5.12 o 
  -8  -4   7      327.08      373.17      9.22 o 
  -7  -4   7      248.50      241.49      5.01 o 
  -6  -4   7      877.14      908.76     15.10 o 
  -5  -4   7      121.57      111.17      5.01 o 
  -4  -4   7      323.74      341.43      6.45 o 
  -3  -4   7       26.00       25.70      1.99 o 
  -2  -4   7     1895.33     1857.35     25.83 o 
  -1  -4   7        7.25       10.56      0.93 o 
   0  -4   7      895.77      943.25     13.69 o 
   1  -4   7       62.99       51.61      1.83 o 
   2  -4   7      983.39      959.37     14.03 o 
   3  -4   7       86.14       82.37      4.95 o 
   4  -4   7      694.71      702.11     11.79 o 
   5  -4   7       29.72       25.31      1.96 o 
   6  -4   7       40.97       45.81      3.43 o 
   7  -4   7       13.60       17.04      2.81 o 
   8  -4   7      592.52      604.13     19.36 o 
 -11  -3   7       25.96       23.94      4.67 o 
 -10  -3   7      123.34      109.75      7.20 o 
  -9  -3   7        1.09       -0.94      2.94 o 
  -8  -3   7       30.98       29.87      4.08 o 
  -7  -3   7      358.73      370.34      5.98 o 
  -6  -3   7     7001.09     6907.93    116.07 o 
  -5  -3   7       14.55       17.90      1.28 o 
  -4  -3   7      994.88      962.15     15.73 o 
  -3  -3   7       65.59       67.28      1.84 o 
  -2  -3   7      964.41     1029.98     14.73 o 
  -1  -3   7       67.55       60.70      3.05 o 
   0  -3   7     1485.11     1450.24     20.36 o 
   1  -3   7        8.18        4.20      0.87 o 
   2  -3   7     2467.29     2510.34     39.30 o 
   3  -3   7      373.71      390.60      5.63 o 
   4  -3   7       29.93       26.95      1.73 o 
   5  -3   7      165.35      156.78      4.95 o 
   6  -3   7      505.66      506.77      9.03 o 
   7  -3   7      165.73      168.26      6.01 o 
   8  -3   7      293.58      298.01      8.68 o 
   9  -3   7        0.68       -4.32      4.11 o 
 -11  -2   7        0.43       -1.07      3.47 o 
 -10  -2   7      236.87      239.63     10.55 o 
  -9  -2   7       45.46       42.83      4.56 o 
  -8  -2   7      655.85      643.08     19.88 o 
  -7  -2   7       46.84       38.77      3.79 o 
  -6  -2   7        4.22        8.56      1.74 o 
  -5  -2   7       22.64       23.00      1.75 o 
  -4  -2   7     3596.08     3568.24     62.71 o 
  -3  -2   7      247.77      263.02      4.98 o 
  -2  -2   7     1266.58     1407.83     19.68 o 
  -1  -2   7       71.19       66.03      1.75 o 
   0  -2   7      690.32      641.96     11.63 o 
   1  -2   7        0.11       -0.27      0.55 o 
   2  -2   7     1221.67     1274.19     22.28 o 
   3  -2   7       48.12       49.97      2.52 o 
   4  -2   7     3584.43     3662.66     70.18 o 
   5  -2   7      481.00      507.52     11.43 o 
   6  -2   7      893.10      879.55     18.63 o 
   7  -2   7      176.48      184.11      6.01 o 
   8  -2   7      287.94      282.42      8.15 o 
   9  -2   7        0.32        1.90      4.03 o 
 -10  -1   7      463.66      444.94     15.89 o 
  -9  -1   7       13.74       23.97      3.88 o 
  -8  -1   7       27.14       20.66      3.56 o 
  -7  -1   7       30.40       34.34      3.80 o 
  -6  -1   7      754.43      752.07     10.64 o 
  -5  -1   7       11.55       15.76      0.94 o 
  -4  -1   7     1312.10     1369.26     18.59 o 
  -3  -1   7        2.98        4.18      0.67 o 
  -2  -1   7      840.38      733.76     10.54 o 
  -1  -1   7       26.30       25.79      1.37 o 
   0  -1   7      111.01      120.05      2.90 o 
   1  -1   7       81.70       85.16      2.89 o 
   2  -1   7      246.13      209.33      7.75 o 
   3  -1   7        0.26        0.85      1.13 o 
   4  -1   7     2031.73     2119.25     41.03 o 
   5  -1   7      506.42      520.69     17.05 o 
   6  -1   7     1265.35     1289.88     30.75 o 
   7  -1   7      186.45      181.28      5.63 o 
   8  -1   7      649.66      633.02     14.41 o 
   9  -1   7       24.55       26.32      4.54 o 
  10  -1   7       99.91       96.67      7.84 o 
 -10   0   7       10.34        8.02      2.63 o 
  -9   0   7        1.66        0.97      2.96 o 
  -8   0   7      530.83      490.61     16.18 o 
  -7   0   7       64.88       67.11      5.20 o 
  -6   0   7       75.69       74.07      5.01 o 
  -5   0   7      446.63      464.95      9.00 o 
  -4   0   7      724.75      718.42     13.09 o 
  -3   0   7        4.58        3.67      0.63 o 
  -2   0   7     5733.91     5653.26    106.18 o 
  -1   0   7      725.79      796.48     25.65 o 
   0   0   7      437.01      408.70     13.19 o 
   1   0   7       87.09       75.44      3.99 o 
   2   0   7        5.56        7.21      1.92 o 
   3   0   7     1676.09     1632.15     31.58 o 
   4   0   7     1853.47     1862.57     36.07 o 
   5   0   7       19.56       23.01      1.72 o 
   6   0   7       92.75       99.85      4.63 o 
   7   0   7     1016.15     1020.83     21.03 o 
   8   0   7      154.72      163.19      5.31 o 
   9   0   7       73.86       59.17      5.81 o 
  10   0   7      407.53      407.65     16.64 o 
  11   0   7       21.07       16.49      4.82 o 
 -10   1   7       51.61       39.36      3.64 o 
  -9   1   7       56.97       46.48      6.20 o 
  -8   1   7      227.46      210.23      9.26 o 
  -7   1   7       22.53       22.86      3.37 o 
  -6   1   7        5.57        7.02      2.67 o 
  -5   1   7        1.27       -0.29      2.13 o 
  -4   1   7     1010.28     1051.65     18.53 o 
  -3   1   7       26.14       28.69      2.53 o 
  -2   1   7      678.21      676.00     15.99 o 
  -1   1   7        4.94        5.27      1.00 o 
   0   1   7    12209.79    11848.66    448.32 o 
   1   1   7       15.19       19.13      2.14 o 
   2   1   7     2027.85     1971.62     57.18 o 
   3   1   7      647.32      650.23     12.99 o 
   4   1   7      657.99      608.78     12.35 o 
   5   1   7      229.48      229.19      5.50 o 
   6   1   7      335.97      362.52      6.35 o 
   7   1   7       49.25       46.35      2.04 o 
   8   1   7      559.87      550.95      9.53 o 
   9   1   7       10.40       10.64      3.55 o 
  10   1   7      183.83      179.03      9.57 o 
  11   1   7        7.29        3.44      3.98 o 
  -9   2   7       88.87       88.72      6.29 o 
  -8   2   7      336.77      358.04      9.16 o 
  -7   2   7       97.25       82.19      5.45 o 
  -6   2   7      680.55      673.49     17.26 o 
  -5   2   7      629.76      638.03     12.94 o 
  -4   2   7        4.29        7.52      0.89 o 
  -3   2   7        4.95        4.97      1.88 o 
  -2   2   7     1195.55     1193.45     31.62 o 
  -1   2   7       35.87       25.15      1.87 o 
   0   2   7     9768.15    10013.74    188.92 o 
   1   2   7      100.19      109.65      2.10 o 
   2   2   7     3698.17     3587.93    102.54 o 
   3   2   7       11.48       14.33      2.09 o 
   4   2   7        4.53        7.10      0.71 o 
   5   2   7      191.82      175.03      3.25 o 
   6   2   7     1261.69     1260.25     19.25 o 
   7   2   7      373.97      390.84      6.84 o 
   8   2   7     1214.94     1263.57     19.73 o 
   9   2   7      414.08      421.57     15.93 o 
  10   2   7      652.31      628.27     22.29 o 
  11   2   7       26.16       24.39      5.01 o 
  12   2   7      230.33      234.26     12.14 o 
  -9   3   7       46.58       51.58      4.04 o 
  -8   3   7      321.33      307.19     13.26 o 
  -7   3   7        3.40        3.61      2.14 o 
  -6   3   7      477.14      499.96     11.09 o 
  -5   3   7     3294.83     3216.13     56.93 o 
  -4   3   7      106.07      117.32      3.97 o 
  -3   3   7      518.93      509.57     10.30 o 
  -2   3   7     2608.32     2839.82     49.70 o 
  -1   3   7       66.09       64.34      2.39 o 
   0   3   7      126.24      124.78      3.48 o 
   1   3   7      155.93      154.74      2.90 o 
   2   3   7     1810.62     1922.74     36.89 o 
   3   3   7       32.07       34.97      3.01 o 
   4   3   7     2910.36     2868.20     82.63 o 
   5   3   7      283.74      252.89      5.38 o 
   6   3   7     1221.51     1247.34     20.35 o 
   7   3   7       10.68        9.59      1.03 o 
   8   3   7       61.94       73.12      3.19 o 
   9   3   7       26.16       27.23      4.00 o 
  10   3   7     1812.92     1856.90     56.52 o 
  11   3   7      310.86      299.50     13.15 o 
  12   3   7      717.28      720.48     25.71 o 
  -8   4   7       60.71       44.63      3.60 o 
  -7   4   7       42.44       36.06      4.39 o 
  -6   4   7       85.73       85.86      4.18 o 
  -5   4   7       81.33       95.24      4.08 o 
  -4   4   7     1853.22     1964.27     35.62 o 
  -3   4   7       51.42       51.37      2.79 o 
  -2   4   7       25.28       23.84      1.67 o 
  -1   4   7        1.34        0.70      0.87 o 
   0   4   7     1203.00     1187.49     77.87 o 
   1   4   7       22.36       20.94      1.52 o 
   2   4   7     1968.08     1907.46     36.59 o 
   3   4   7     1583.43     1746.23     53.77 o 
   4   4   7      340.75      329.13     11.42 o 
   5   4   7       14.68       18.47      2.58 o 
   6   4   7     1220.17     1251.73     37.71 o 
   7   4   7       68.49       71.71      2.76 o 
   8   4   7     1276.32     1273.31     25.41 o 
   9   4   7       21.30       29.89      3.88 o 
  10   4   7       21.12       24.72      4.16 o 
  11   4   7       54.44       56.83      5.61 o 
  12   4   7      686.85      763.60     26.81 o 
  -8   5   7       70.66       73.40      4.53 o 
  -7   5   7       12.23        9.44      2.84 o 
  -6   5   7      561.35      571.24     12.86 o 
  -5   5   7      579.97      596.07     12.93 o 
  -4   5   7        3.30        3.89      1.77 o 
  -3   5   7       30.03       31.94      2.34 o 
  -2   5   7     2514.40     2534.97     34.44 o 
  -1   5   7        0.30        1.49      0.67 o 
   0   5   7     1701.56     1747.38     34.16 o 
   1   5   7        2.58        3.44      1.06 o 
   2   5   7      532.34      628.38     12.94 o 
   3   5   7      163.54      165.63      4.19 o 
   4   5   7       43.68       36.15      3.12 o 
   5   5   7        4.22        2.78      1.85 o 
   6   5   7     1695.08     1639.86     48.48 o 
   7   5   7       62.93       68.38      4.93 o 
   8   5   7       64.38       76.87      5.43 o 
   9   5   7       47.89       40.66      4.22 o 
  10   5   7      158.84      162.07      4.38 o 
  11   5   7      307.48      300.76      9.62 o 
  12   5   7      172.04      191.72     10.17 o 
  13   5   7        2.22        4.89      4.44 o 
  -7   6   7       34.90       38.30      6.17 o 
  -6   6   7      390.78      406.43     10.36 o 
  -5   6   7       27.90       26.56      3.72 o 
  -4   6   7      651.08      661.13     13.97 o 
  -3   6   7      263.86      259.49      6.91 o 
  -2   6   7       11.41       25.30      3.12 o 
  -1   6   7        4.01        2.58      0.84 o 
   0   6   7      946.57      990.36     16.94 o 
   1   6   7        5.42        7.85      0.81 o 
   2   6   7     2063.65     2118.82     52.36 o 
   3   6   7      222.67      212.22      5.86 o 
   4   6   7     1148.72     1188.06     35.57 o 
   5   6   7       54.09       74.64      4.55 o 
   6   6   7       16.61       27.65      3.08 o 
   7   6   7      553.34      526.02     17.44 o 
   8   6   7     1420.54     1472.22     44.35 o 
   9   6   7       73.78       79.55      2.93 o 
  10   6   7      176.11      182.32      4.75 o 
  11   6   7       36.94       36.90      2.42 o 
  12   6   7       54.10       58.23      6.08 o 
  13   6   7       50.74       55.14      6.41 o 
  -6   7   7      460.58      478.52     17.53 o 
  -5   7   7        0.44       -0.25      3.34 o 
  -4   7   7      270.78      267.09     10.99 o 
  -3   7   7      108.46       99.68      6.34 o 
  -2   7   7       93.34      101.01      5.83 o 
  -1   7   7      207.21      202.97      4.43 o 
   0   7   7     1369.29     1316.53     22.32 o 
   1   7   7      115.21      119.64      3.09 o 
   2   7   7     3069.62     3086.53     53.57 o 
   3   7   7      128.92      118.39      2.69 o 
   4   7   7      769.60      794.88     17.83 o 
   5   7   7      114.82      115.48      3.16 o 
   6   7   7      236.02      231.97      8.08 o 
   7   7   7       22.28       19.72      1.52 o 
   8   7   7      760.42      730.55     13.67 o 
   9   7   7      188.88      178.53      7.87 o 
  10   7   7      226.16      227.06      5.54 o 
  11   7   7       42.96       36.78      2.29 o 
  12   7   7      189.57      199.67      5.42 o 
  13   7   7      157.93      163.47      9.76 o 
  -5   8   7       72.72       78.99      6.81 o 
  -4   8   7      249.28      259.10     11.28 o 
  -3   8   7       60.39       51.40      5.06 o 
  -2   8   7      667.77      678.46     20.98 o 
  -1   8   7      279.46      249.84      9.79 o 
   0   8   7      563.27      594.61     10.87 o 
   1   8   7       59.27       55.18      2.23 o 
   2   8   7     2858.61     2724.45     39.20 o 
   3   8   7       77.83       84.65      2.35 o 
   4   8   7     2263.29     2266.04     39.29 o 
   5   8   7        8.41       11.10      3.22 o 
   6   8   7      313.87      352.05      7.27 o 
   7   8   7     1023.85     1058.34     19.11 o 
   8   8   7        3.19        2.50      1.81 o 
   9   8   7        7.67       12.33      5.65 o 
  10   8   7      601.59      621.15     14.05 o 
  11   8   7       70.00       79.53      6.40 o 
  12   8   7      287.16      307.35      9.74 o 
  13   8   7       98.64      101.86      7.77 o 
  -4   9   7      349.94      358.08     14.35 o 
  -3   9   7       31.97       33.11      4.78 o 
  -2   9   7       44.65       35.25      4.42 o 
  -1   9   7        0.33        1.64      2.81 o 
   0   9   7       83.98      105.00      6.09 o 
   1   9   7        8.99        3.45      1.71 o 
   2   9   7      360.36      359.69      7.22 o 
   3   9   7       78.73       79.78      2.63 o 
   4   9   7     2592.48     2530.22     43.84 o 
   5   9   7        9.69       12.03      1.36 o 
   6   9   7      379.09      377.69      7.74 o 
   7   9   7        9.05        6.32      1.33 o 
   8   9   7      479.88      464.66      9.38 o 
   9   9   7       45.20       38.33      2.25 o 
  10   9   7      493.37      499.33     12.50 o 
  11   9   7        0.19       -0.70      1.87 o 
  12   9   7      325.17      316.38      9.04 o 
  -3  10   7        0.19       -2.28      3.51 o 
  -2  10   7      316.49      316.87     13.01 o 
  -1  10   7      104.10      100.91      6.78 o 
   0  10   7      100.73       94.71      6.53 o 
   1  10   7       31.20       35.80      2.05 o 
   2  10   7        3.70        9.02      5.20 o 
   3  10   7        0.49        1.08      1.29 o 
   4  10   7     1151.49     1143.82     20.04 o 
   5  10   7      167.46      176.27      5.57 o 
   6  10   7      760.06      745.52     17.45 o 
   7  10   7       21.59       26.71      2.39 o 
   8  10   7      436.36      433.14     11.08 o 
   9  10   7       61.66       63.98      3.59 o 
  10  10   7       85.89       69.09      3.69 o 
  11  10   7      898.04      944.05     22.12 o 
  12  10   7      364.13      383.69     10.59 o 
  -1  11   7      107.62      120.95      7.86 o 
   0  11   7       64.83       64.35      5.93 o 
   1  11   7       59.85       85.79      6.55 o 
   2  11   7      792.43      784.07     14.53 o 
   3  11   7      121.56      118.16      4.71 o 
   4  11   7        2.97        2.16      1.52 o 
   5  11   7        4.78        5.35      1.83 o 
   6  11   7      853.83      847.76     19.77 o 
   7  11   7       84.37       83.15      3.84 o 
   8  11   7      293.85      284.97      8.16 o 
   9  11   7       25.87       29.06      2.57 o 
  10  11   7      306.66      288.33      8.42 o 
  11  11   7        0.81        0.26      2.11 o 
   1  12   7        0.29       -2.38      3.61 o 
   2  12   7       14.07       10.85      3.83 o 
   3  12   7        2.91        3.89      1.68 o 
   4  12   7      201.24      191.67      5.12 o 
   5  12   7       12.56        6.80      1.78 o 
   6  12   7      571.46      534.91     13.49 o 
   7  12   7       68.53       71.88      3.94 o 
   8  12   7      383.02      363.85      9.97 o 
   9  12   7      191.44      219.74      7.12 o 
  10  12   7      304.06      285.47      8.62 o 
  11  12   7      158.08      156.92      6.09 o 
   3  13   7       15.71       13.24      2.06 o 
   4  13   7      543.60      558.46     26.36 o 
   5  13   7        1.60        0.99      2.39 o 
   6  13   7      578.77      580.63     14.57 o 
   7  13   7       67.46       80.51      4.16 o 
   8  13   7       30.33       18.25      2.52 o 
   9  13   7      116.14      131.31      5.56 o 
  -5 -10   8        1.45        2.82      1.86 o 
  -4 -10   8       44.84       37.69      2.63 o 
  -3 -10   8      170.17      186.51      5.31 o 
  -8  -9   8       35.76       30.32      2.70 o 
  -7  -9   8        0.68        1.10      1.63 o 
  -6  -9   8      363.96      362.18      7.84 o 
  -5  -9   8       23.78       17.81      2.30 o 
  -4  -9   8      126.88      121.72      4.88 o 
  -3  -9   8       40.72       50.15      6.93 o 
  -2  -9   8      202.15      180.49      4.97 o 
  -1  -9   8        1.75        0.89      1.78 o 
   0  -9   8       76.19       76.44      3.32 o 
  -9  -8   8       11.65       12.73      3.01 o 
  -8  -8   8      139.13      128.78      4.08 o 
  -7  -8   8        3.76       -0.14      1.73 o 
  -6  -8   8      395.39      399.01      8.26 o 
  -5  -8   8       63.77       70.47      3.17 o 
  -4  -8   8      233.39      243.02      5.77 o 
  -3  -8   8       65.41       56.91      2.91 o 
  -2  -8   8      276.57      293.86      6.61 o 
  -1  -8   8      326.43      296.84      6.58 o 
   0  -8   8      561.00      541.60     10.39 o 
   1  -8   8        0.19       -0.40      1.47 o 
   2  -8   8      155.49      144.99      3.86 o 
  -9  -7   8       21.80       23.53      2.09 o 
  -8  -7   8      819.44      826.13     14.60 o 
  -7  -7   8        1.39        0.21      1.54 o 
  -6  -7   8     1041.13     1038.75     17.77 o 
  -5  -7   8        0.01        0.74      1.45 o 
  -4  -7   8      407.30      373.47      7.59 o 
  -3  -7   8      128.89      123.63      3.73 o 
  -2  -7   8       23.60       31.71      6.08 o 
  -1  -7   8       49.95       45.66      2.42 o 
   0  -7   8      229.39      225.24      7.00 o 
   1  -7   8      153.33      138.13      5.40 o 
   2  -7   8      503.98      525.23      9.64 o 
   3  -7   8        9.35       12.62      1.68 o 
   4  -7   8      218.77      218.21     10.31 o 
  -8  -6   8     1322.88     1358.37     22.49 o 
  -7  -6   8       62.95       63.62      4.58 o 
  -6  -6   8     1179.72     1170.68     24.54 o 
  -5  -6   8       37.17       39.81      2.77 o 
  -4  -6   8        5.16        5.67      1.43 o 
  -3  -6   8      600.80      567.35     10.34 o 
  -2  -6   8      615.92      590.80     10.71 o 
  -1  -6   8      592.37      556.97     10.22 o 
   0  -6   8      568.32      590.04     10.73 o 
   1  -6   8      214.96      183.42      5.92 o 
   2  -6   8      138.86      140.18      3.48 o 
   3  -6   8        5.28        4.19      1.38 o 
   4  -6   8       87.12       79.09      4.40 o 
   5  -6   8       11.82       14.38      4.21 o 
  -8  -5   8      960.76      983.64     16.57 o 
  -7  -5   8      110.73      108.46      3.24 o 
  -6  -5   8       13.94       15.26      1.54 o 
  -5  -5   8      374.32      381.72      7.38 o 
  -4  -5   8      961.22      990.85     16.84 o 
  -3  -5   8      145.61      128.18      3.46 o 
  -2  -5   8       73.99       72.22      7.12 o 
  -1  -5   8        7.45        5.60      1.23 o 
   0  -5   8      180.01      189.10      4.41 o 
   1  -5   8       93.59       96.50      4.30 o 
   2  -5   8      254.57      266.84      4.96 o 
   3  -5   8       23.08       20.11      1.33 o 
   4  -5   8      683.35      687.30     13.85 o 
   5  -5   8      110.26      114.63      3.86 o 
   6  -5   8       32.62       33.95      3.32 o 
 -10  -4   8      175.08      188.64      9.56 o 
  -7  -4   8      104.17      117.28      3.25 o 
  -6  -4   8     3583.57     3650.30     56.85 o 
  -5  -4   8       11.58       15.53      1.42 o 
  -4  -4   8     1264.65     1253.11     20.43 o 
  -3  -4   8      698.90      684.85     10.29 o 
  -2  -4   8        5.48        7.48      1.72 o 
  -1  -4   8       13.90       12.63      2.40 o 
   0  -4   8      242.33      245.97      5.76 o 
   1  -4   8      222.81      221.08      4.20 o 
   2  -4   8      345.18      383.14      6.40 o 
   3  -4   8      151.26      140.65      3.20 o 
   4  -4   8       35.28       34.12      2.12 o 
   5  -4   8       62.56       66.23      3.31 o 
   6  -4   8      440.96      439.48     11.15 o 
   7  -4   8       25.78       23.69      4.57 o 
 -10  -3   8       72.17       56.39      5.63 o 
  -9  -3   8       51.62       68.88      5.76 o 
  -8  -3   8      144.31      160.93      7.83 o 
  -7  -3   8      198.45      202.26      3.89 o 
  -6  -3   8      887.22      837.80     20.57 o 
  -5  -3   8        0.05        5.16      1.10 o 
  -4  -3   8     6390.70     6192.23     95.26 o 
  -3  -3   8       39.48       39.18      1.57 o 
  -2  -3   8     2621.95     2704.22     37.24 o 
  -1  -3   8        7.58        6.88      0.92 o 
   0  -3   8      620.88      640.62      9.61 o 
   1  -3   8       40.77       38.83      3.46 o 
   2  -3   8      348.66      373.27     12.79 o 
   3  -3   8       73.77       70.29      2.52 o 
   4  -3   8      176.35      177.49      4.16 o 
   5  -3   8      319.14      310.71      6.21 o 
   6  -3   8      146.23      165.61      5.05 o 
   7  -3   8        3.82        3.97      3.67 o 
   8  -3   8      195.24      200.87     10.85 o 
 -10  -2   8      522.01      524.42     17.96 o 
  -9  -2   8       21.90       22.62      3.99 o 
  -8  -2   8      134.80      151.40      7.53 o 
  -7  -2   8       83.82       75.80      5.21 o 
  -6  -2   8      450.13      422.83      6.57 o 
  -5  -2   8        1.52       -0.22      1.57 o 
  -4  -2   8     4148.16     4168.14     64.35 o 
  -3  -2   8      797.43      812.96     11.80 o 
  -2  -2   8     3918.78     3803.50     51.75 o 
  -1  -2   8      673.11      710.42     10.46 o 
   0  -2   8      968.98      943.64     62.98 o 
   1  -2   8       74.19       41.83      2.94 o 
   2  -2   8     1143.62     1142.68     33.02 o 
   3  -2   8      404.16      426.86      9.55 o 
   4  -2   8     1715.76     1783.02     35.12 o 
   5  -2   8       62.21       65.24      3.31 o 
   6  -2   8      214.44      220.08      6.43 o 
   7  -2   8       41.31       40.00      4.31 o 
   8  -2   8      392.84      402.20     15.97 o 
   9  -2   8       17.28       24.25      4.80 o 
 -10  -1   8      936.20      982.65     29.64 o 
  -9  -1   8       52.87       41.18      4.87 o 
  -8  -1   8      688.72      661.51     20.49 o 
  -7  -1   8       23.29       25.27      3.49 o 
  -6  -1   8     1489.80     1506.01     40.83 o 
  -5  -1   8       25.67       26.18      1.37 o 
  -4  -1   8      360.09      340.07      7.09 o 
  -3  -1   8        2.38        0.44      0.62 o 
  -2  -1   8     1476.22     1538.97     37.94 o 
  -1  -1   8      619.18      618.83     11.31 o 
   0  -1   8     1168.23     1116.54     19.69 o 
   1  -1   8        6.97       12.14      2.04 o 
   2  -1   8     1447.47     1451.29     42.85 o 
   3  -1   8       86.14       95.54      3.16 o 
   4  -1   8       53.17       63.35      8.00 o 
   5  -1   8      738.15      757.87     15.88 o 
   6  -1   8     1483.92     1488.84     29.81 o 
   7  -1   8       40.81       38.62      2.75 o 
   8  -1   8      324.80      329.96     13.82 o 
   9  -1   8       57.73       51.33      5.69 o 
  10  -1   8      345.86      373.16     15.93 o 
 -10   0   8      108.87       96.21      4.95 o 
  -9   0   8      231.49      221.39     10.15 o 
  -8   0   8      749.14      711.28     21.97 o 
  -7   0   8       22.04       15.60      3.22 o 
  -6   0   8      296.67      277.90     10.18 o 
  -5   0   8       57.30       54.33      2.39 o 
  -4   0   8      466.03      457.49      8.93 o 
  -3   0   8        0.61       -0.36      1.98 o 
  -2   0   8     4221.37     4248.92     80.71 o 
  -1   0   8      598.96      647.15     20.15 o 
   0   0   8      118.84       94.44      4.57 o 
   1   0   8        0.00       -0.56      1.36 o 
   2   0   8     1149.40     1100.17     32.96 o 
   3   0   8      151.03      159.16      6.82 o 
   4   0   8     1539.69     1551.99     30.33 o 
   5   0   8      358.01      365.19      8.32 o 
   6   0   8       43.17       40.35      2.52 o 
   7   0   8        1.37        0.10      2.43 o 
   8   0   8       31.60       28.39      4.23 o 
   9   0   8       53.77       51.96      5.38 o 
  10   0   8      324.55      337.47     14.62 o 
  -9   1   8      233.46      232.33      7.22 o 
  -8   1   8       26.11       27.23      2.84 o 
  -7   1   8      128.41      116.91      6.48 o 
  -6   1   8     1276.35     1185.33     33.04 o 
  -5   1   8      198.78      191.99      7.62 o 
  -4   1   8     1031.31     1022.42     22.87 o 
  -3   1   8       19.42       20.79      2.30 o 
  -2   1   8     1806.39     1742.02     33.92 o 
  -1   1   8        8.37       10.23      1.15 o 
   0   1   8     4213.32     4578.99     86.58 o 
   1   1   8     1467.61     1551.77     45.67 o 
   2   1   8      432.15      438.71     14.42 o 
   3   1   8       11.77       11.50      0.87 o 
   4   1   8     1380.76     1388.44     27.02 o 
   5   1   8       52.03       53.65      2.28 o 
   6   1   8       86.42       91.03     13.74 o 
   7   1   8      138.20      151.13      7.85 o 
   8   1   8      477.27      479.67     17.42 o 
   9   1   8       20.78       18.40      3.94 o 
  10   1   8        2.20       -0.29      3.81 o 
  11   1   8       25.31       23.79      5.26 o 
  -9   2   8       28.19       26.16      5.25 o 
  -8   2   8      645.88      653.10     14.32 o 
  -7   2   8        5.57        5.12      2.07 o 
  -6   2   8       16.22       25.57      2.38 o 
  -5   2   8      375.95      368.96      8.45 o 
  -4   2   8     2468.27     2384.04     62.40 o 
  -3   2   8      185.92      196.62      7.11 o 
  -2   2   8     2676.35     2738.15     52.61 o 
  -1   2   8      314.52      327.38      7.37 o 
   0   2   8     2253.23     2290.87     43.92 o 
   1   2   8     1212.51     1377.18     26.67 o 
   2   2   8     1595.53     1694.98     49.67 o 
   3   2   8      206.93      206.06      8.00 o 
   4   2   8     2320.96     2202.04     64.15 o 
   5   2   8     1622.62     1599.96     30.98 o 
   6   2   8      434.50      452.56     12.26 o 
   7   2   8      112.42      120.44      6.70 o 
   8   2   8      323.50      313.66     12.53 o 
   9   2   8      122.25      123.94      7.74 o 
  10   2   8     1065.17     1008.97     33.10 o 
  11   2   8       11.66       16.39      4.58 o 
  -9   3   8       66.86       74.18      4.57 o 
  -8   3   8      438.80      424.04     10.56 o 
  -7   3   8       68.32       62.10      3.67 o 
  -6   3   8      174.73      188.30      5.75 o 
  -5   3   8       31.47       26.78      3.78 o 
  -4   3   8     1515.84     1538.44     28.18 o 
  -3   3   8        2.32       -1.84      1.24 o 
  -2   3   8      926.74      901.93     16.73 o 
  -1   3   8       13.44       11.89      1.32 o 
   0   3   8     6613.68     6484.94    135.72 o 
   1   3   8      552.74      574.74      9.03 o 
   2   3   8     1426.60     1435.13     27.79 o 
   3   3   8      940.64      956.87     29.16 o 
   4   3   8      748.05      778.46     24.30 o 
   5   3   8      106.92       87.17      5.04 o 
   6   3   8     1489.75     1538.60     30.46 o 
   7   3   8       40.03       39.85      3.99 o 
   8   3   8      736.02      699.70     23.26 o 
   9   3   8      103.78      102.48      6.71 o 
  10   3   8      183.68      173.26      9.27 o 
  11   3   8      135.23      118.37      8.07 o 
  12   3   8      541.53      497.85     19.64 o 
  -8   4   8      266.66      267.21      8.09 o 
  -7   4   8        9.08       10.77      2.55 o 
  -6   4   8      433.88      402.82      9.68 o 
  -5   4   8       54.62       60.62      3.41 o 
  -4   4   8        3.86       12.66      6.16 o 
  -3   4   8      686.80      674.66     13.38 o 
  -2   4   8     7041.64     6875.82    118.58 o 
  -1   4   8       98.21       95.51      2.61 o 
   0   4   8     3413.29     3521.01     52.32 o 
   1   4   8      142.71      148.42      3.93 o 
   2   4   8     1062.43     1063.32     29.55 o 
   3   4   8      826.42      893.96     17.62 o 
   4   4   8       63.99       57.44      3.94 o 
   5   4   8       12.56        5.90      2.13 o 
   6   4   8     2084.22     2052.59     60.35 o 
   7   4   8        0.43        3.18      2.45 o 
   8   4   8      530.56      517.11     17.96 o 
   9   4   8       21.81       20.03      3.67 o 
  10   4   8       93.25       93.10      7.06 o 
  11   4   8       84.75       82.72      6.75 o 
  12   4   8      129.11      148.65      9.64 o 
  -7   5   8       19.81       19.45      3.02 o 
  -6   5   8      203.34      204.52      6.87 o 
  -5   5   8       44.88       44.87      3.19 o 
  -4   5   8      120.75      114.87      4.42 o 
  -3   5   8     2381.46     2393.96     42.87 o 
  -2   5   8      193.25      223.96      3.94 o 
  -1   5   8        4.04        2.28      1.51 o 
   0   5   8     1075.61     1004.77     30.89 o 
   1   5   8       46.75       47.20      2.57 o 
   2   5   8     2685.15     2804.77     53.62 o 
   3   5   8        4.14        5.15      2.22 o 
   4   5   8     2039.75     2063.07    105.49 o 
   5   5   8        4.29        9.16      2.43 o 
   6   5   8     1190.87     1216.98     36.93 o 
   7   5   8        0.52       -0.48      2.07 o 
   8   5   8      457.92      446.87     15.89 o 
   9   5   8       33.05       31.89      4.25 o 
  10   5   8      802.14      780.38     26.06 o 
  11   5   8       33.15       33.26      2.64 o 
  12   5   8       41.78       41.79      5.52 o 
  -7   6   8       26.32       35.27      5.59 o 
  -6   6   8      589.86      625.91     15.89 o 
  -5   6   8      236.84      241.69      7.12 o 
  -4   6   8      814.83      817.80     16.67 o 
  -3   6   8       30.17       25.48      2.36 o 
  -2   6   8     1646.27     1640.74     30.09 o 
  -1   6   8        2.06        1.79      0.87 o 
   0   6   8      907.90      907.38     13.66 o 
   1   6   8        2.64        3.18      1.24 o 
   2   6   8     1840.39     1888.06     39.62 o 
   3   6   8        0.83        4.14      3.67 o 
   4   6   8     1884.23     1970.11     38.04 o 
   5   6   8        6.95        9.05      2.27 o 
   6   6   8     1040.34     1055.61     32.37 o 
   7   6   8      379.08      404.03     14.28 o 
   8   6   8     1836.40     1883.22     56.05 o 
   9   6   8       91.10       90.47      6.01 o 
  10   6   8      267.06      263.22      6.15 o 
  11   6   8       37.30       37.43      2.34 o 
  12   6   8      177.62      179.66      9.79 o 
  13   6   8       59.57       51.89      6.11 o 
  -6   7   8      683.31      714.99     23.48 o 
  -5   7   8       62.52       67.25      5.86 o 
  -4   7   8      273.39      263.75     10.92 o 
  -3   7   8       13.59       11.09      3.51 o 
  -2   7   8     2069.01     2122.73     56.85 o 
  -1   7   8       24.02       26.12      3.13 o 
   0   7   8       44.27       48.15      2.01 o 
   1   7   8       19.05       19.84      1.20 o 
   2   7   8      766.72      770.52     11.78 o 
   3   7   8       13.72       20.00      1.20 o 
   4   7   8     1629.42     1682.61     24.47 o 
   5   7   8       94.57       78.56      4.90 o 
   6   7   8      685.20      677.78     21.76 o 
   7   7   8      147.10      141.19      3.88 o 
   8   7   8      122.48      131.80      3.75 o 
   9   7   8     1141.95     1119.69     20.42 o 
  10   7   8      667.76      661.69     12.94 o 
  11   7   8       19.49       20.00      2.00 o 
  12   7   8      234.50      254.60      6.40 o 
  13   7   8      111.00      112.01      8.45 o 
  -5   8   8        4.23        3.48      3.99 o 
  -4   8   8      485.97      517.55     17.87 o 
  -3   8   8        3.46        0.72      3.05 o 
  -2   8   8      971.19     1004.48     29.28 o 
  -1   8   8      563.47      558.93     17.58 o 
   0   8   8      251.62      263.61      5.59 o 
   1   8   8        0.14       -0.91      0.95 o 
   2   8   8     2093.45     1960.97     28.56 o 
   3   8   8      164.09      162.75      3.41 o 
   4   8   8      228.11      259.03      4.77 o 
   5   8   8      105.88       96.09      3.02 o 
   6   8   8      985.17      955.55     17.48 o 
   7   8   8      378.00      376.26      7.78 o 
   8   8   8      518.47      539.20     10.62 o 
   9   8   8      284.24      294.97      6.67 o 
  10   8   8      320.91      331.77      7.40 o 
  11   8   8        0.29        1.87      1.59 o 
  12   8   8      289.89      317.99      7.49 o 
  -4   9   8       60.38       58.29      6.21 o 
  -3   9   8       13.36       10.53      3.93 o 
  -2   9   8      486.46      478.06     16.41 o 
  -1   9   8      212.11      201.20      9.03 o 
   0   9   8      700.76      722.60     21.84 o 
   1   9   8        2.35        1.30      1.15 o 
   2   9   8       23.05       46.61      8.46 o 
   3   9   8      102.69      100.46      2.75 o 
   4   9   8      868.13      800.64     14.84 o 
   5   9   8        6.13        6.89      1.40 o 
   6   9   8      985.80     1000.50     18.28 o 
   7   9   8      456.84      435.71      8.89 o 
   8   9   8      828.15      842.15     15.80 o 
   9   9   8       10.39        9.11      1.58 o 
  10   9   8      418.91      440.50      9.30 o 
  11   9   8       51.91       61.93      4.75 o 
  12   9   8     1057.00     1139.94     26.23 o 
  -2  10   8      196.94      200.28     10.00 o 
  -1  10   8       42.03       41.36      5.07 o 
   0  10   8      832.71      875.64     26.24 o 
   1  10   8        8.81        5.88      1.39 o 
   2  10   8      122.24      125.81      5.50 o 
   3  10   8       21.67       20.11      3.38 o 
   4  10   8      477.81      523.74      8.74 o 
   5  10   8       55.03       51.76      3.15 o 
   6  10   8       78.12       79.54      3.61 o 
   7  10   8        5.38        5.07      1.84 o 
   8  10   8      707.47      655.43     15.75 o 
   9  10   8        2.43        4.72      1.78 o 
  10  10   8      374.95      394.91     10.59 o 
  11  10   8      184.77      177.20      6.10 o 
  12  10   8      189.91      196.03      6.79 o 
  -1  11   8       64.42       65.37      6.25 o 
   0  11   8      603.54      619.88     20.45 o 
   1  11   8       51.67       43.80      4.75 o 
   2  11   8      540.08      521.11     13.90 o 
   3  11   8        0.10        1.29      1.41 o 
   4  11   8      158.83      173.74      4.66 o 
   5  11   8      105.87       99.48      3.41 o 
   6  11   8      239.19      225.86      6.78 o 
   7  11   8      206.45      213.13      6.60 o 
   8  11   8      718.10      731.45     17.55 o 
   9  11   8        6.05        7.35      1.94 o 
  10  11   8      139.04      143.94      5.59 o 
  11  11   8       40.78       40.92      3.24 o 
   1  12   8        3.58        2.53      3.79 o 
   2  12   8      481.06      510.86     17.53 o 
   3  12   8        5.08        8.92      1.77 o 
   4  12   8      308.69      294.59      6.82 o 
   5  12   8        9.42       10.24      1.68 o 
   6  12   8      526.41      524.43     13.17 o 
   7  12   8       16.99       10.95      2.30 o 
   8  12   8       85.72       83.05      4.13 o 
   9  12   8        9.07        8.72      2.36 o 
  10  12   8      286.12      285.30      8.66 o 
   4  13   8      117.71      122.92      4.32 o 
   5  13   8       18.54       17.38      2.16 o 
   6  13   8      339.93      347.94      9.73 o 
   7  13   8       12.43       17.82      2.54 o 
   8  13   8      235.61      213.72      7.08 o 
   9  13   8       10.08        9.68      2.35 o 
  -6  -9   9      361.73      341.61      7.66 o 
  -5  -9   9      168.54      176.87      7.32 o 
  -4  -9   9       99.63       96.09      4.22 o 
  -3  -9   9        1.23        1.76      1.90 o 
  -2  -9   9      164.01      137.35     10.88 o 
  -1  -9   9       12.71       10.14      3.20 o 
  -8  -8   9      124.48      121.50      4.20 o 
  -7  -8   9        4.72        7.07      1.75 o 
  -6  -8   9      322.61      330.28      8.24 o 
  -5  -8   9        0.36        0.40      1.68 o 
  -4  -8   9      306.76      283.49      6.52 o 
  -3  -8   9       12.75       12.14      1.97 o 
  -2  -8   9      161.71      162.13      7.82 o 
  -1  -8   9        0.18       -0.46      1.64 o 
   0  -8   9       67.63       58.59      3.03 o 
   1  -8   9        0.24       -0.38      1.56 o 
   2  -8   9      277.35      268.54      5.71 o 
  -9  -7   9       10.34        9.64      1.87 o 
  -8  -7   9      786.35      853.52     15.73 o 
  -7  -7   9        1.04       -0.09      2.43 o 
  -6  -7   9      651.44      675.81     12.42 o 
  -5  -7   9       19.11       14.93      1.90 o 
  -4  -7   9      494.59      477.16      9.30 o 
  -3  -7   9       54.61       47.43      4.94 o 
  -2  -7   9      406.46      387.75      7.92 o 
  -1  -7   9        0.21       -1.62      1.34 o 
   0  -7   9      187.09      184.69      4.85 o 
   1  -7   9       70.34       69.77      3.04 o 
   2  -7   9      238.74      230.94      6.84 o 
   3  -7   9       89.85       90.22      3.12 o 
  -8  -6   9      204.68      213.07      6.75 o 
  -7  -6   9       37.12       38.68      2.33 o 
  -6  -6   9      495.09      521.94      9.87 o 
  -5  -6   9      171.15      162.95     10.58 o 
  -4  -6   9      577.83      585.11     10.74 o 
  -3  -6   9      371.16      365.28      7.38 o 
  -2  -6   9     1238.70     1177.49     19.80 o 
  -1  -6   9      298.32      284.30      9.11 o 
   0  -6   9      979.37      911.38     24.57 o 
   1  -6   9      353.24      332.10      6.97 o 
   2  -6   9      241.17      242.20      4.89 o 
   3  -6   9       66.22       67.81      2.67 o 
   4  -6   9      485.92      509.11     11.39 o 
  -8  -5   9       59.63       54.61      2.55 o 
  -7  -5   9       40.77       37.91      2.13 o 
  -6  -5   9      594.23      621.33     11.19 o 
  -5  -5   9        8.55       10.51      1.46 o 
  -4  -5   9      261.29      262.51      5.68 o 
  -3  -5   9      969.87      944.15     22.22 o 
  -2  -5   9      657.29      643.58     15.16 o 
  -1  -5   9      250.03      247.62      9.14 o 
   0  -5   9     1036.04     1013.16     26.06 o 
   1  -5   9       30.35       42.27      2.22 o 
   2  -5   9      854.28      869.36     12.93 o 
   3  -5   9      152.47      136.36      3.35 o 
   4  -5   9       32.71       33.07      2.82 o 
   5  -5   9       18.79       12.12      3.19 o 
  -7  -4   9       74.28       84.98      2.89 o 
  -6  -4   9      500.43      533.96      9.64 o 
  -5  -4   9      149.37      156.82      3.91 o 
  -4  -4   9       14.83        9.98      1.39 o 
  -3  -4   9      106.83      104.00      3.62 o 
  -2  -4   9      571.92      579.41     10.34 o 
  -1  -4   9      143.98      137.83      3.07 o 
   0  -4   9      449.33      455.32      9.89 o 
   1  -4   9      126.67       97.30      2.58 o 
   2  -4   9      296.19      279.76      5.85 o 
   3  -4   9       60.73       44.50      2.70 o 
   4  -4   9       25.42       32.30      2.79 o 
   5  -4   9       90.06       85.51      3.25 o 
   6  -4   9      518.94      528.73     19.31 o 
   7  -4   9        0.31       -2.00      3.38 o 
 -10  -3   9      103.67       87.81      7.37 o 
  -9  -3   9        0.90       -1.44      3.48 o 
  -8  -3   9      227.42      189.71      8.81 o 
  -7  -3   9        5.63        7.38      1.30 o 
  -6  -3   9       55.01       41.64      2.76 o 
  -5  -3   9      326.98      320.27      6.26 o 
  -4  -3   9     7806.71     7607.82    116.78 o 
  -3  -3   9      389.35      381.43      6.27 o 
  -2  -3   9      181.72      178.15      3.79 o 
  -1  -3   9      484.03      471.46     11.50 o 
   0  -3   9      600.93      609.96     10.84 o 
   1  -3   9       19.94       21.13      1.53 o 
   2  -3   9      548.75      543.88      9.74 o 
   3  -3   9      148.18      150.34      3.81 o 
   4  -3   9     1291.02     1275.98     19.98 o 
   5  -3   9       87.83       83.62      3.05 o 
   6  -3   9        6.74        3.75      2.12 o 
   7  -3   9        0.96        1.88      3.72 o 
   8  -3   9      286.72      289.14     13.24 o 
 -10  -2   9      184.54      203.60     10.28 o 
  -9  -2   9        0.23       -1.79      3.23 o 
  -8  -2   9      370.46      387.71     13.79 o 
  -7  -2   9      102.50      129.57      6.78 o 
  -6  -2   9     1147.23     1142.03     16.00 o 
  -5  -2   9        8.91        8.49      1.05 o 
  -4  -2   9      407.26      424.95      7.67 o 
  -3  -2   9      171.75      161.40      3.30 o 
  -2  -2   9      327.33      327.71      5.44 o 
  -1  -2   9     1974.96     2024.25     28.18 o 
   0  -2   9      681.52      338.83     11.53 o 
   1  -2   9       19.53       13.96      1.22 o 
   2  -2   9      745.37      725.83     22.82 o 
   3  -2   9       50.53       47.28      2.63 o 
   4  -2   9      773.33      758.93     16.05 o 
   5  -2   9      214.99      210.99      6.07 o 
   6  -2   9     1624.97     1566.09     47.83 o 
   7  -2   9       31.73       32.56      4.78 o 
   8  -2   9      335.87      330.90     14.30 o 
   9  -2   9       15.14       14.32      4.60 o 
 -10  -1   9      371.21      395.15     14.99 o 
  -9  -1   9       99.38      119.15      7.68 o 
  -8  -1   9      660.14      676.90     21.06 o 
  -7  -1   9       62.29       63.51      5.37 o 
  -6  -1   9      305.26      279.39     10.32 o 
  -5  -1   9       35.49       36.36      1.50 o 
  -4  -1   9      430.80      427.70     16.87 o 
  -3  -1   9        7.09        5.65      0.80 o 
  -2  -1   9     2635.29     2724.26     46.87 o 
  -1  -1   9      139.96      137.90      4.09 o 
   0  -1   9      119.18      112.22      2.99 o 
   1  -1   9      282.64      279.46     10.09 o 
   2  -1   9      528.62      508.22     16.61 o 
   3  -1   9       30.29       25.95      1.80 o 
   4  -1   9     1092.46     1042.70     21.06 o 
   5  -1   9       28.72       30.99      4.73 o 
   6  -1   9      559.82      555.87     19.26 o 
   7  -1   9       72.81       65.42      5.73 o 
   8  -1   9      495.99      461.68     17.53 o 
   9  -1   9        5.74        6.62      4.01 o 
  10  -1   9      176.89      190.91     11.20 o 
  -9   0   9       45.82       35.30      4.69 o 
  -8   0   9       89.86       86.44      6.13 o 
  -7   0   9       16.80       17.73      3.37 o 
  -6   0   9     1128.47      993.80     28.18 o 
  -5   0   9        8.69        5.44      1.89 o 
  -4   0   9      740.02      745.08     13.83 o 
  -3   0   9        3.41        3.74      1.13 o 
  -2   0   9      675.99      393.62     11.56 o 
  -1   0   9      174.22      189.02      7.64 o 
   0   0   9     2249.45     2290.11     66.44 o 
   1   0   9       49.84       57.84      4.02 o 
   2   0   9      265.25      248.70      9.31 o 
   3   0   9      171.86      177.74      5.52 o 
   4   0   9      109.20      110.72      3.40 o 
   5   0   9      183.48      174.69     11.77 o 
   6   0   9      291.84      294.88     11.88 o 
   7   0   9       37.94       35.05      4.29 o 
   8   0   9       34.52       32.12      4.53 o 
   9   0   9      571.07      531.56     19.75 o 
  10   0   9      127.22      129.07      8.74 o 
  -9   1   9       71.62       74.56      5.79 o 
  -8   1   9      214.99      201.86      6.39 o 
  -7   1   9      173.14      157.91      7.66 o 
  -6   1   9      309.36      313.18     11.17 o 
  -5   1   9       41.60       40.04      3.55 o 
  -4   1   9       72.86       72.45      2.74 o 
  -3   1   9        1.87       -0.39      1.70 o 
  -2   1   9      434.59      239.40      7.66 o 
  -1   1   9        0.76        0.47      2.17 o 
   0   1   9     1397.54     1373.83     40.90 o 
   1   1   9       27.09       27.57      2.77 o 
   2   1   9      747.03      778.26     24.25 o 
   3   1   9      154.91      165.49      3.96 o 
   4   1   9       60.03       56.27      2.08 o 
   5   1   9      383.37      389.16     13.90 o 
   6   1   9      833.10      813.01     26.11 o 
   7   1   9       63.91       85.35      5.92 o 
   8   1   9      111.37      127.33      7.51 o 
   9   1   9        0.52        0.09      3.08 o 
  10   1   9      241.96      243.37     11.81 o 
  11   1   9        7.45        5.17      4.23 o 
  -9   2   9        9.39        7.06      2.70 o 
  -8   2   9      501.07      489.07     11.54 o 
  -7   2   9        5.86        4.03      2.18 o 
  -6   2   9       51.68       72.94      3.69 o 
  -5   2   9       10.92        3.82      1.63 o 
  -4   2   9        5.25        5.25      2.40 o 
  -3   2   9       95.57       95.29      4.87 o 
  -2   2   9      619.90      576.96     20.21 o 
  -1   2   9       18.57       20.44      1.55 o 
   0   2   9       19.19       13.76      1.26 o 
   1   2   9      326.14      343.66     12.08 o 
   2   2   9     6519.81     6784.50    192.71 o 
   3   2   9      543.86      490.34     16.26 o 
   4   2   9     2832.06     2845.97     82.48 o 
   5   2   9      219.70      237.67      9.51 o 
   6   2   9       47.50       36.56      3.79 o 
   7   2   9        6.42       12.01      3.08 o 
   8   2   9      680.94      674.22     22.88 o 
   9   2   9       94.99      104.67      7.31 o 
  10   2   9      485.68      496.51     18.81 o 
  11   2   9       41.20       44.13      5.70 o 
  -8   3   9      475.24      474.57     11.51 o 
  -7   3   9       56.27       58.52      3.70 o 
  -6   3   9     1186.07     1150.97     22.33 o 
  -5   3   9       44.87       37.81      4.01 o 
  -4   3   9      803.34      869.43     45.50 o 
  -3   3   9      999.13      990.64     18.62 o 
  -2   3   9      302.84      327.60      7.08 o 
  -1   3   9        5.91        8.87      1.08 o 
   0   3   9     1978.44     2149.47     32.17 o 
   1   3   9     1014.46     1000.75     15.33 o 
   2   3   9      646.42      637.94     20.38 o 
   3   3   9       33.33       37.41      3.48 o 
   4   3   9     1226.86     1214.52     36.74 o 
   5   3   9       63.46       53.95      4.31 o 
   6   3   9      678.96      687.13     22.35 o 
   7   3   9      632.58      606.43     20.44 o 
   8   3   9      962.40      928.52     29.88 o 
   9   3   9       24.13       23.47      4.00 o 
  10   3   9        7.56        5.80      4.00 o 
  11   3   9       13.55       13.23      4.66 o 
  12   3   9      658.16      668.34     24.58 o 
  -8   4   9      433.77      445.83     11.29 o 
  -7   4   9        1.23       -1.10      2.29 o 
  -6   4   9      521.93      482.22     11.10 o 
  -5   4   9      209.29      182.24      5.63 o 
  -4   4   9     1952.58     1953.59     35.52 o 
  -3   4   9      341.74      340.43      7.79 o 
  -2   4   9     2370.86     2471.49     43.70 o 
  -1   4   9       59.11       53.65      2.68 o 
   0   4   9      268.78      291.28      9.78 o 
   1   4   9      212.90      213.18      5.11 o 
   2   4   9      236.57      279.35      6.21 o 
   3   4   9       31.67       32.33      3.26 o 
   4   4   9      430.06      392.28     13.66 o 
   5   4   9     1317.14     1282.40     38.80 o 
   6   4   9      783.09      845.20     26.71 o 
   7   4   9      293.19      278.09     11.12 o 
   8   4   9      136.37      129.77      7.20 o 
   9   4   9        2.92        1.25      2.94 o 
  10   4   9      549.51      531.77     19.46 o 
  11   4   9       15.87       12.50      4.05 o 
  12   4   9       19.29       22.52      5.41 o 
  -7   5   9       95.53       96.87      4.99 o 
  -6   5   9      267.25      273.34      7.77 o 
  -5   5   9        5.14        6.59      2.23 o 
  -4   5   9      674.97      661.78     20.27 o 
  -3   5   9      512.43      543.34     11.43 o 
  -2   5   9       78.19       80.48      3.28 o 
  -1   5   9      175.11      176.90      4.68 o 
   0   5   9     2590.64     2597.45     39.02 o 
   1   5   9       95.71       98.92      3.84 o 
   2   5   9      453.04      486.20     10.34 o 
   3   5   9      494.24      482.78     10.10 o 
   4   5   9      837.08      940.12     33.63 o 
   5   5   9      107.54      112.69      5.96 o 
   6   5   9      977.46      909.86     28.56 o 
   7   5   9       60.36       59.80      5.10 o 
   8   5   9     1308.24     1317.08     40.53 o 
   9   5   9       31.26       26.93      4.05 o 
  10   5   9       68.09       67.36      6.31 o 
  11   5   9        0.20       -1.65      3.34 o 
  12   5   9       20.66       16.47      4.91 o 
  -6   6   9      153.65      161.76      6.15 o 
  -5   6   9        0.78        0.15      2.27 o 
  -4   6   9      497.25      493.01     11.16 o 
  -3   6   9      171.34      178.39     13.64 o 
  -2   6   9      586.68      599.82     12.38 o 
  -1   6   9      560.39      543.09      9.84 o 
   0   6   9       67.00       59.31      4.95 o 
   1   6   9       25.01       23.18      1.84 o 
   2   6   9      569.71      618.26     13.02 o 
   3   6   9       26.80       24.61      1.64 o 
   4   6   9     1435.34     1530.64     50.91 o 
   5   6   9       15.87       14.96      2.69 o 
   6   6   9      942.28      955.56     29.80 o 
   7   6   9        6.10       10.67      2.99 o 
   8   6   9      466.30      452.39     16.19 o 
   9   6   9      231.98      208.95      9.53 o 
  10   6   9      486.10      453.05     16.87 o 
  11   6   9        7.06        5.40      1.71 o 
  12   6   9       26.63       30.25      3.63 o 
  -5   7   9       19.67       24.69      3.10 o 
  -4   7   9      770.87      801.34     24.62 o 
  -3   7   9        0.74       -1.14      2.98 o 
  -2   7   9      668.83      720.57     21.66 o 
  -1   7   9       68.06       62.57      4.60 o 
   0   7   9      174.17      171.85      4.43 o 
   1   7   9        5.65        3.41      1.48 o 
   2   7   9     1297.03     1272.01     25.50 o 
   3   7   9       33.56       34.96      4.97 o 
   4   7   9     1443.25     1547.07     30.35 o 
   5   7   9       40.36       44.28      4.24 o 
   6   7   9      463.14      480.24     16.47 o 
   7   7   9      450.15      438.92     15.54 o 
   8   7   9        3.18        3.06      2.82 o 
   9   7   9       33.76       32.42      4.08 o 
  10   7   9      523.70      522.58     10.62 o 
  11   7   9        0.27       -0.15      1.61 o 
  12   7   9      109.93      109.72      4.09 o 
  -4   8   9       39.13       26.49      4.49 o 
  -3   8   9      111.53      106.86      6.90 o 
  -2   8   9      326.37      336.07     12.55 o 
  -1   8   9        4.53        3.29      2.80 o 
   0   8   9     1426.75     1395.55     23.82 o 
   1   8   9       14.90       16.41      1.44 o 
   2   8   9      695.30      688.09     12.85 o 
   3   8   9        3.81        6.58      1.04 o 
   4   8   9     2187.61     2162.03     31.31 o 
   5   8   9        0.16        0.20      2.06 o 
   6   8   9      593.81      603.84     12.93 o 
   7   8   9      177.60      168.43      4.42 o 
   8   8   9      536.04      555.00     10.98 o 
   9   8   9      155.26      157.34      6.09 o 
  10   8   9       87.92       87.51      3.46 o 
  11   8   9       81.83       83.60      3.89 o 
  12   8   9       82.25       87.23      3.73 o 
  -3   9   9       13.72       10.04      3.91 o 
  -2   9   9      876.50      914.49     27.62 o 
  -1   9   9        1.93        2.88      3.10 o 
   0   9   9       92.12       97.29      6.23 o 
   1   9   9        0.37        0.25      1.44 o 
   2   9   9        8.80       14.15      1.48 o 
   3   9   9       38.24       29.63      3.20 o 
   4   9   9      701.64      700.51     11.09 o 
   5   9   9      253.35      250.14      4.83 o 
   6   9   9     1079.33     1078.87     19.72 o 
   7   9   9        5.54        3.89      1.47 o 
   8   9   9      614.09      622.41     12.20 o 
   9   9   9       27.67       22.36      2.00 o 
  10   9   9      781.82      753.54     14.57 o 
  11   9   9       24.65       23.04      2.24 o 
  12   9   9      538.40      569.24     11.86 o 
  -2  10   9      225.52      210.53     10.38 o 
  -1  10   9      132.98      144.92      7.95 o 
   0  10   9       86.06       79.91      6.20 o 
   1  10   9       43.56       38.37      4.26 o 
   2  10   9      217.82      217.80      5.18 o 
   3  10   9        0.09        0.97      1.35 o 
   4  10   9      368.25      305.69      6.76 o 
   5  10   9       13.27       10.63      1.32 o 
   6  10   9     2211.39     2162.36     37.87 o 
   7  10   9        1.24        1.03      1.36 o 
   8  10   9      636.01      632.10     15.35 o 
   9  10   9       22.17       17.90      2.16 o 
  10  10   9      332.12      335.27      9.45 o 
  11  10   9       10.69       12.60      2.22 o 
  12  10   9      336.03      356.67     10.15 o 
  -1  11   9        0.61       -0.19      3.75 o 
   0  11   9      376.71      382.82     14.30 o 
   1  11   9      138.36      147.59      8.04 o 
   2  11   9       19.43       14.24      1.73 o 
   3  11   9       35.86       33.48      2.13 o 
   4  11   9      675.09      639.48     12.54 o 
   5  11   9       10.99        8.87      2.03 o 
   6  11   9      106.05      111.85      4.57 o 
   7  11   9       77.90       90.20      4.22 o 
   8  11   9      523.90      535.65     13.53 o 
   9  11   9       31.96       38.81      2.87 o 
  10  11   9      186.92      179.29      6.22 o 
  11  11   9        0.04        0.68      2.21 o 
   1  12   9       10.24       19.38      4.58 o 
   2  12   9      404.84      403.51     14.85 o 
   3  12   9        2.98        2.30      1.72 o 
   4  12   9      107.44       95.12      4.29 o 
   5  12   9       45.54       36.63      2.83 o 
   6  12   9        6.96        5.09      1.96 o 
   7  12   9       49.81       50.33      3.63 o 
   8  12   9      368.19      354.05      9.95 o 
   9  12   9       60.00       60.97      3.97 o 
  10  12   9      144.17      144.36      5.64 o 
   4  13   9       33.94       34.91      2.98 o 
   5  13   9       31.67       30.67      2.97 o 
   6  13   9      326.92      334.63      9.57 o 
   7  13   9       25.55       36.89      3.18 o 
   8  13   9      404.52      409.54     11.27 o 
  -7  -8  10       20.78       24.95      2.37 o 
  -6  -8  10      182.35      180.10      5.15 o 
  -5  -8  10        0.05       -0.80      1.60 o 
  -4  -8  10      382.16      375.31     11.03 o 
  -3  -8  10      187.35      201.61      5.40 o 
  -2  -8  10      274.11      276.83      6.58 o 
  -1  -8  10        2.46        2.22      1.84 o 
   0  -8  10      103.46      104.01      3.93 o 
  -8  -7  10     1106.89     1221.01     20.84 o 
  -7  -7  10       29.67       36.00      3.84 o 
  -6  -7  10      443.94      438.72     15.13 o 
  -5  -7  10       30.88       28.63      2.26 o 
  -4  -7  10      383.16      350.83      8.06 o 
  -3  -7  10       24.70       24.48      2.41 o 
  -2  -7  10      448.32      434.64      8.84 o 
  -1  -7  10        4.06        1.30      1.54 o 
   0  -7  10      160.79      177.29      4.93 o 
   1  -7  10       14.54       13.45      1.88 o 
   2  -7  10       71.06       71.55      2.83 o 
   3  -7  10       45.12       43.33      4.67 o 
  -8  -6  10      213.98      222.66     12.06 o 
  -7  -6  10       27.06       28.27      2.12 o 
  -6  -6  10      982.13      986.45     17.04 o 
  -5  -6  10      360.10      370.35      7.64 o 
  -4  -6  10      418.14      410.38      8.23 o 
  -3  -6  10       26.92       29.83      2.04 o 
  -2  -6  10      348.07      342.11      7.21 o 
  -1  -6  10       95.93       84.20      4.81 o 
   0  -6  10      719.35      708.62     12.84 o 
   1  -6  10      301.88      279.78      6.33 o 
   2  -6  10      369.76      362.30      6.60 o 
   3  -6  10       30.69       28.51      2.93 o 
   4  -6  10      396.35      415.88     13.44 o 
  -7  -5  10        4.70        2.89      1.51 o 
  -6  -5  10     1086.63     1103.00     18.59 o 
  -5  -5  10        6.15        6.11      2.37 o 
  -4  -5  10      242.05      231.07      7.07 o 
  -3  -5  10      178.09      179.42      4.47 o 
  -2  -5  10      830.30      807.22     21.58 o 
  -1  -5  10       14.58       15.91      1.64 o 
   0  -5  10      963.23      895.32     15.47 o 
   1  -5  10        5.88        1.33      1.37 o 
   2  -5  10      544.20      561.28      9.99 o 
   3  -5  10        4.87        1.19      2.00 o 
   4  -5  10       98.50       90.57      5.65 o 
   5  -5  10        0.22       -2.72      2.92 o 
  -7  -4  10        2.87        0.44      1.31 o 
  -6  -4  10      594.77      595.14     14.00 o 
  -5  -4  10      126.85      126.05      3.56 o 
  -4  -4  10     2662.97     2634.49     41.68 o 
  -3  -4  10       19.57       17.88      1.57 o 
  -2  -4  10     1670.74     1638.64     34.29 o 
  -1  -4  10      339.46      322.47      6.54 o 
   0  -4  10      128.93      117.56      3.55 o 
   1  -4  10      105.42      104.14      2.82 o 
   2  -4  10      519.91      548.59     11.13 o 
   3  -4  10       59.51       55.29      3.15 o 
   4  -4  10        4.44        5.70      2.59 o 
   5  -4  10      410.58      400.84      9.73 o 
   6  -4  10        6.62        7.93      3.73 o 
   7  -4  10       37.79       52.69      6.13 o 
  -9  -3  10        6.30        0.62      3.86 o 
  -6  -3  10      111.77      117.78      3.31 o 
  -5  -3  10       41.89       34.80      2.01 o 
  -4  -3  10      680.85      694.43     12.04 o 
  -3  -3  10      115.18      111.43      3.60 o 
  -2  -3  10     4334.23     4295.41     58.75 o 
  -1  -3  10      849.96      847.55     12.66 o 
   0  -3  10      329.25      361.47      6.16 o 
   1  -3  10        1.56        3.46      1.35 o 
   2  -3  10      474.96      455.21     13.17 o 
   3  -3  10      251.55      223.05      4.91 o 
   4  -3  10      207.40      220.58      6.23 o 
   5  -3  10        1.68        4.30      2.09 o 
   6  -3  10      143.53      147.85      5.38 o 
   7  -3  10       43.68       39.67      5.17 o 
   8  -3  10      178.84      201.39     11.20 o 
  -9  -2  10       26.56       41.92      5.03 o 
  -8  -2  10      267.93      250.92     10.47 o 
  -7  -2  10        2.16        2.25      2.92 o 
  -6  -2  10       17.10        9.65      1.83 o 
  -5  -2  10       16.50       17.47      1.42 o 
  -4  -2  10      165.17      162.65      3.82 o 
  -3  -2  10      209.53      198.70      8.66 o 
  -2  -2  10     3861.71     3801.35     51.87 o 
  -1  -2  10     2137.66     2064.40     81.05 o 
   0  -2  10     1938.50     1908.94     41.36 o 
   1  -2  10      188.76      183.50      7.62 o 
   2  -2  10      638.21      624.04     20.14 o 
   3  -2  10       30.99       23.25      2.27 o 
   4  -2  10     1206.59     1177.16     36.28 o 
   5  -2  10       23.54       19.25      3.77 o 
   6  -2  10     1269.69     1216.36     38.20 o 
   7  -2  10        2.48        1.07      3.32 o 
   8  -2  10      140.15      134.82      8.65 o 
  -9  -1  10        0.81       -0.01      3.40 o 
  -8  -1  10      614.27      617.35     19.70 o 
  -7  -1  10       18.00        9.50      3.06 o 
  -6  -1  10      114.78      120.38      6.60 o 
  -5  -1  10       60.19       66.29      3.01 o 
  -4  -1  10     2232.96     2170.41     29.30 o 
  -3  -1  10      126.93      119.40      2.74 o 
  -2  -1  10        7.85        6.39      1.41 o 
  -1  -1  10      400.14      398.99     13.70 o 
   0  -1  10     6053.02     6066.41    172.55 o 
   1  -1  10      433.23      433.40     14.72 o 
   2  -1  10     1807.83     1820.25     53.68 o 
   3  -1  10       18.51       22.85      1.76 o 
   4  -1  10     1620.39     1610.12     48.24 o 
   5  -1  10       54.27       52.73      4.86 o 
   6  -1  10      114.65      124.22      7.18 o 
   7  -1  10       17.21       12.94      3.70 o 
   8  -1  10      208.05      206.74     10.72 o 
   9  -1  10      117.85      112.61      8.19 o 
  -9   0  10        6.51        2.93      3.55 o 
  -8   0  10      736.34      738.59     22.84 o 
  -7   0  10       10.94        7.84      3.15 o 
  -6   0  10     1919.30     1682.05     45.58 o 
  -5   0  10        8.99       12.63      2.73 o 
  -4   0  10       25.82       34.74      2.07 o 
  -3   0  10       15.79       16.17      1.43 o 
  -2   0  10      388.16      378.29     13.33 o 
  -1   0  10       41.95       42.48      3.65 o 
   0   0  10     2770.03     2831.94     81.94 o 
   1   0  10      199.21      210.91      8.50 o 
   2   0  10      898.20      846.05     26.35 o 
   3   0  10       38.84       36.01      3.02 o 
   4   0  10     1018.63      954.77     29.73 o 
   5   0  10       13.14        9.74      2.97 o 
   6   0  10      542.75      557.64     19.41 o 
   7   0  10        2.29       -0.38      3.16 o 
   8   0  10       50.94       56.07      5.80 o 
   9   0  10        3.46        3.95      3.71 o 
  10   0  10      104.96      114.41      8.50 o 
  -9   1  10      204.55      228.50      7.33 o 
  -8   1  10      159.66      137.43      7.01 o 
  -7   1  10      166.07      152.38      7.66 o 
  -6   1  10       55.18       64.80      4.99 o 
  -5   1  10        0.19       -0.24      2.30 o 
  -4   1  10      533.49      500.90      9.86 o 
  -3   1  10       80.36       72.84      4.23 o 
  -2   1  10      665.26      688.15     22.19 o 
  -1   1  10      281.74      271.03      6.49 o 
   0   1  10      418.04      401.42     13.89 o 
   1   1  10        3.98        3.27      1.98 o 
   2   1  10     1691.14     1670.66     49.44 o 
   3   1  10       24.58       16.45      2.68 o 
   4   1  10      879.31      836.57     26.43 o 
   5   1  10       92.90       97.05      6.01 o 
   6   1  10      330.24      328.39     12.85 o 
   7   1  10       28.17       28.34      3.99 o 
   8   1  10      251.63      253.21     11.52 o 
   9   1  10      138.48      135.29      8.31 o 
  10   1  10      128.63      131.68      8.76 o 
  -8   2  10       26.72       15.86      2.86 o 
  -7   2  10        0.36        1.13      2.04 o 
  -6   2  10      369.18      381.22      9.07 o 
  -5   2  10        4.91        6.99      1.88 o 
  -4   2  10        6.15        3.41      2.21 o 
  -3   2  10       52.76       54.81      3.93 o 
  -2   2  10      549.36      546.51     18.42 o 
  -1   2  10       84.41       85.91      3.20 o 
   0   2  10     2291.05     2184.68     51.67 o 
   1   2  10      422.11      440.98     15.07 o 
   2   2  10     1050.73     1056.37     32.32 o 
   3   2  10      536.59      570.58     18.73 o 
   4   2  10     1534.62     1521.66     45.59 o 
   5   2  10      266.48      266.13     10.52 o 
   6   2  10     1711.29     1632.28     49.18 o 
   7   2  10      177.17      166.21      8.32 o 
   8   2  10      156.97      144.80      8.01 o 
   9   2  10        3.84       -1.04      3.41 o 
  10   2  10      119.10      119.19      8.38 o 
  11   2  10       48.44       51.94      6.49 o 
  -8   3  10      192.20      190.89     10.76 o 
  -7   3  10       13.38       15.68      2.64 o 
  -6   3  10      565.20      531.27     11.84 o 
  -5   3  10        0.39        2.54      1.96 o 
  -4   3  10       50.04       70.74      3.36 o 
  -3   3  10        6.28        7.79      2.68 o 
  -2   3  10     2115.67     2002.04    107.47 o 
  -1   3  10       30.33       24.15      1.41 o 
   0   3  10      404.57      389.67      6.65 o 
   1   3  10      200.87      192.32      3.56 o 
   2   3  10     2377.82     2423.25     70.74 o 
   3   3  10      179.41      167.01      7.41 o 
   4   3  10     1086.78     1012.86     31.31 o 
   5   3  10      292.63      290.04     11.21 o 
   6   3  10     1465.59     1405.01     42.69 o 
   7   3  10      694.32      705.74     23.44 o 
   8   3  10      690.28      665.49     22.69 o 
   9   3  10       41.27       45.34      5.27 o 
  10   3  10      306.91      311.12     13.56 o 
  11   3  10       34.72       34.20      5.32 o 
  -7   4  10       63.88       68.62      5.30 o 
  -6   4  10      393.33      391.21      9.67 o 
  -5   4  10       10.15        5.99      2.04 o 
  -4   4  10      630.52      616.85     12.85 o 
  -3   4  10        2.40        3.06      1.60 o 
  -2   4  10      481.93      471.95      9.76 o 
  -1   4  10       93.99       97.58      3.98 o 
   0   4  10     3219.46     3137.40     46.78 o 
   1   4  10        1.13        0.31      0.74 o 
   2   4  10     5148.07     5299.68    100.16 o 
   3   4  10      149.57      143.16      6.83 o 
   4   4  10      195.66      173.80      7.73 o 
   5   4  10      450.67      423.44     14.94 o 
   6   4  10      169.72      167.08      7.88 o 
   7   4  10       31.89       27.76      3.97 o 
   8   4  10     1478.78     1472.66     45.21 o 
   9   4  10       87.44       81.63      6.31 o 
  10   4  10      214.30      209.47     10.67 o 
  11   4  10        4.45        1.41      4.16 o 
  12   4  10        4.66        3.48      4.75 o 
  -7   5  10       57.96       66.51      4.29 o 
  -6   5  10      372.62      370.59      9.50 o 
  -5   5  10       23.22       22.98      2.69 o 
  -4   5  10      731.52      735.42     15.03 o 
  -3   5  10      114.11      110.15      6.41 o 
  -2   5  10      279.37      270.62      6.59 o 
  -1   5  10      300.39      277.76      6.93 o 
   0   5  10     1663.42     1731.77     26.46 o 
   1   5  10      536.21      544.72     11.68 o 
   2   5  10     1008.36     1033.10     20.67 o 
   3   5  10      549.80      512.48     17.30 o 
   4   5  10     1284.31     1258.39     38.30 o 
   5   5  10        1.63       -0.26      2.18 o 
   6   5  10     1365.94     1355.94     41.31 o 
   7   5  10      624.69      582.13     19.83 o 
   8   5  10     1250.26     1213.95     37.80 o 
   9   5  10       45.63       45.39      4.86 o 
  10   5  10       60.57       70.53      6.60 o 
  11   5  10       38.64       34.16      5.08 o 
  12   5  10      378.27      412.48     17.21 o 
  -6   6  10      365.31      373.91      9.93 o 
  -5   6  10       23.37       24.92      3.08 o 
  -4   6  10      687.97      723.81     15.17 o 
  -3   6  10        0.09       -0.66      1.73 o 
  -2   6  10      355.41      376.41     10.51 o 
  -1   6  10       48.25       49.57      3.77 o 
   0   6  10     2721.93     2712.10     52.69 o 
   1   6  10       79.25       71.96      4.86 o 
   2   6  10      788.36      780.49     24.03 o 
   3   6  10        1.60        3.53      1.29 o 
   4   6  10     2274.50     2226.84     65.50 o 
   5   6  10      136.65      132.01      6.99 o 
   6   6  10      888.92      908.49     28.75 o 
   7   6  10        0.18       -1.55      2.44 o 
   8   6  10      369.17      366.85     13.95 o 
   9   6  10       60.19       59.71      5.45 o 
  10   6  10     1702.57     1721.06     52.71 o 
  11   6  10        0.28       -0.38      3.74 o 
  12   6  10      172.45      189.99      5.52 o 
  -5   7  10       24.95       25.44      3.19 o 
  -4   7  10      712.02      746.46     15.94 o 
  -3   7  10        2.66        5.49      3.30 o 
  -2   7  10      249.93      257.76      9.92 o 
  -1   7  10      218.92      224.81      8.88 o 
   0   7  10      946.54      904.90     37.45 o 
   1   7  10      371.67      363.60      9.41 o 
   2   7  10       88.56      107.48      3.87 o 
   3   7  10       63.76       55.64      2.83 o 
   4   7  10     1453.52     1457.94     44.07 o 
   5   7  10       62.69       65.53      5.10 o 
   6   7  10      740.02      736.63     23.98 o 
   7   7  10      119.90      109.60      6.37 o 
   8   7  10      203.63      192.05      9.10 o 
   9   7  10      117.23      118.58      7.33 o 
  10   7  10       40.50       42.16      5.07 o 
  11   7  10      252.40      249.32     12.26 o 
  12   7  10      159.49      159.57      4.98 o 
  -4   8  10      360.84      358.25     13.86 o 
  -3   8  10      119.64      123.98      7.73 o 
  -2   8  10     1070.89     1131.30     32.44 o 
  -1   8  10      147.59      161.85      7.78 o 
   0   8  10     1193.23     1186.08     20.42 o 
   1   8  10        6.44        3.37      3.67 o 
   2   8  10      263.66      278.53      6.94 o 
   3   8  10       33.03       26.67      1.52 o 
   4   8  10     1740.00     1590.74     28.21 o 
   5   8  10       57.89       56.93      4.97 o 
   6   8  10      324.72      353.48     13.27 o 
   7   8  10       24.56       21.94      3.39 o 
   8   8  10      212.29      195.82      5.19 o 
   9   8  10       34.53       37.95      2.38 o 
  10   8  10      176.47      182.57      5.12 o 
  11   8  10       16.72       13.11      1.89 o 
  12   8  10       75.85       94.00      5.43 o 
  -3   9  10       95.78      104.70      7.70 o 
  -2   9  10      226.47      228.42     10.28 o 
  -1   9  10        7.49       11.31      3.35 o 
   0   9  10      913.37      936.14     27.16 o 
   1   9  10        0.45        0.02      1.25 o 
   2   9  10      221.85      228.55      5.42 o 
   3   9  10       20.12       14.79      1.67 o 
   4   9  10      222.44      249.87      5.83 o 
   5   9  10      123.89      121.91      3.69 o 
   6   9  10      455.39      430.31      8.92 o 
   7   9  10       45.20       45.14      2.43 o 
   8   9  10      632.70      629.93     12.45 o 
   9   9  10       20.67       22.03      2.36 o 
  10   9  10      698.49      720.00     14.21 o 
  11   9  10       21.54       21.96      2.27 o 
  12   9  10      509.49      521.90     11.09 o 
  -2  10  10      391.04      417.31     15.45 o 
  -1  10  10       33.92       32.39      4.83 o 
   0  10  10      198.49      193.12      8.81 o 
   1  10  10        6.44        4.90      3.07 o 
   2  10  10      562.39      605.24     11.74 o 
   3  10  10        1.25        0.91      1.07 o 
   4  10  10      150.84      165.06      4.45 o 
   5  10  10      106.56      108.38      3.68 o 
   6  10  10      331.74      332.45      7.39 o 
   7  10  10       10.09       10.70      1.66 o 
   8  10  10      746.44      765.33     14.75 o 
   9  10  10        6.76        6.81      1.68 o 
  10  10  10      359.55      343.74      9.61 o 
  11  10  10       48.58       41.35      3.26 o 
   0  11  10       35.23       32.27      4.81 o 
   1  11  10       55.33       74.03      6.21 o 
   2  11  10      670.63      689.73     21.34 o 
   3  11  10        6.83        7.85      1.63 o 
   4  11  10      311.23      276.53      7.84 o 
   5  11  10        1.37        3.76      1.88 o 
   6  11  10      489.54      477.07     12.17 o 
   7  11  10      546.42      499.88     12.67 o 
   8  11  10       85.16       67.58      3.72 o 
   9  11  10       20.13       21.68      2.62 o 
  10  11  10      383.73      393.24     10.84 o 
  11  11  10       53.95       53.89      3.96 o 
   2  12  10      221.09      207.63      9.56 o 
   3  12  10        0.11        0.05      1.93 o 
   4  12  10      213.16      215.28      6.75 o 
   5  12  10       13.97       13.68      2.13 o 
   6  12  10     1032.27      992.74     23.13 o 
   7  12  10       46.75       49.20      3.40 o 
   8  12  10      110.67      108.21      4.72 o 
   9  12  10        0.86        2.20      2.23 o 
  10  12  10       55.46       51.55      3.65 o 
   5  13  10      135.60      128.54      5.24 o 
   6  13  10       63.81       59.75      3.95 o 
   7  13  10       12.16       16.75      2.67 o 
   8  13  10      569.98      602.56     15.39 o 
  -5  -8  11       16.68       15.68      2.22 o 
  -4  -8  11      447.36      438.93      9.22 o 
  -3  -8  11       48.62       51.15      3.88 o 
  -2  -8  11      141.82      134.49      6.91 o 
  -1  -8  11       12.04        8.74      1.99 o 
  -7  -7  11        0.11        0.98      1.78 o 
  -6  -7  11      342.86      371.13      8.02 o 
  -5  -7  11        0.05       -2.31      1.68 o 
  -4  -7  11      747.24      774.44     14.14 o 
  -3  -7  11      125.71      124.79      4.05 o 
  -2  -7  11       49.13       38.35      2.55 o 
  -1  -7  11       13.44        9.63      2.02 o 
   0  -7  11      133.01      126.91      4.17 o 
   1  -7  11       70.07       69.74      3.20 o 
  -8  -6  11       27.25       34.55      2.47 o 
  -7  -6  11       23.70       25.47      2.27 o 
  -6  -6  11      561.93      613.41     11.50 o 
  -5  -6  11      164.46      177.26      7.92 o 
  -4  -6  11       81.86       86.85      3.31 o 
  -3  -6  11       25.98       25.59      2.03 o 
  -2  -6  11      206.65      202.21      9.97 o 
  -1  -6  11      123.44      123.71      7.20 o 
   0  -6  11      696.22      677.63     12.55 o 
   1  -6  11       13.59       15.95      2.43 o 
   2  -6  11      290.74      281.21      6.53 o 
   3  -6  11       13.61        8.33      3.64 o 
  -7  -5  11       36.23       41.20      2.37 o 
  -6  -5  11       69.50       62.62      4.59 o 
  -5  -5  11      110.46      107.96      3.59 o 
  -4  -5  11      730.30      716.67     12.88 o 
  -3  -5  11      462.29      459.95      8.97 o 
  -2  -5  11      303.46      305.00      6.63 o 
  -1  -5  11      136.56      130.24      3.94 o 
   0  -5  11      422.80      425.95     14.27 o 
   1  -5  11       76.85       72.67      4.18 o 
   2  -5  11      812.64      805.66     14.37 o 
   3  -5  11        4.28        5.40      3.13 o 
   4  -5  11      142.02      158.68      7.75 o 
   5  -5  11        0.01       -4.17      2.78 o 
  -7  -4  11        2.21        4.15      1.55 o 
  -6  -4  11      232.53      215.76      5.06 o 
  -5  -4  11        0.79       -1.77      1.31 o 
  -4  -4  11     1013.60     1025.45     17.39 o 
  -3  -4  11      491.53      487.05      9.20 o 
  -2  -4  11        7.92        7.94      1.42 o 
  -1  -4  11        0.68        0.66      1.26 o 
   0  -4  11      767.74      782.37     13.78 o 
   1  -4  11      111.21       94.11      3.22 o 
   2  -4  11      204.30      199.93      8.10 o 
   3  -4  11      122.23       98.25      5.84 o 
   4  -4  11      182.05      184.31     11.37 o 
   5  -4  11        5.25        8.24      2.49 o 
   6  -4  11      186.86      196.27      7.05 o 
  -6  -3  11      416.89      403.73      7.78 o 
  -5  -3  11        7.38        7.19      1.42 o 
  -4  -3  11        7.75        6.62      1.38 o 
  -3  -3  11        0.69       -0.70      1.07 o 
  -2  -3  11     2381.36     2452.04     34.27 o 
  -1  -3  11       86.57       76.96      3.29 o 
   0  -3  11       51.08       55.01      2.11 o 
   1  -3  11        7.52        6.22      1.18 o 
   2  -3  11      136.73      147.98      6.62 o 
   3  -3  11       47.92       37.80      2.78 o 
   4  -3  11       83.80       73.08      5.07 o 
   5  -3  11      147.22      150.90      8.53 o 
   6  -3  11      533.51      531.90     12.21 o 
   7  -3  11       17.55       22.63      4.99 o 
  -9  -2  11        9.20        7.38      3.90 o 
  -8  -2  11      432.31      508.44     17.33 o 
  -7  -2  11        2.29       -0.56      3.21 o 
  -6  -2  11      461.30      415.49     10.14 o 
  -5  -2  11       12.83       14.67      1.43 o 
  -4  -2  11      823.79      841.97     14.28 o 
  -3  -2  11       56.74       47.80      2.12 o 
  -2  -2  11     2187.39     2024.66    119.71 o 
  -1  -2  11       22.72       22.33      1.75 o 
   0  -2  11       79.08       73.57      3.21 o 
   1  -2  11     1005.35     1009.32     31.13 o 
   2  -2  11      623.65      610.38     20.07 o 
   3  -2  11        5.80       11.68      3.00 o 
   4  -2  11      123.09      114.66      6.80 o 
   5  -2  11        0.02       -0.36      3.07 o 
   6  -2  11      481.25      487.29     17.94 o 
   7  -2  11      100.83       91.50      7.40 o 
   8  -2  11      166.31      164.26     10.01 o 
  -9  -1  11       88.91      105.28      7.39 o 
  -8  -1  11      516.51      550.34     18.24 o 
  -7  -1  11        1.08        0.09      2.97 o 
  -6  -1  11      630.91      641.96     19.70 o 
  -5  -1  11       85.48       81.59      3.38 o 
  -4  -1  11      700.15      670.80     17.46 o 
  -3  -1  11        0.93        0.29      1.46 o 
  -2  -1  11      736.01      700.60     14.16 o 
  -1  -1  11      301.02      293.63     11.03 o 
   0  -1  11     1488.47     1564.13     46.59 o 
   1  -1  11      493.45      506.36     17.02 o 
   2  -1  11      714.65      691.93     22.27 o 
   3  -1  11       58.42       61.46      4.63 o 
   4  -1  11      604.59      581.70     19.69 o 
   5  -1  11      180.93      170.78      8.34 o 
   6  -1  11      453.90      473.92     17.36 o 
   7  -1  11        5.37        5.35      3.82 o 
   8  -1  11      190.96      191.50     10.41 o 
   9  -1  11      177.21      178.85     10.34 o 
  -9   0  11       65.40       81.32      7.19 o 
  -8   0  11      367.64      346.56     13.33 o 
  -7   0  11       31.99       29.04      4.06 o 
  -6   0  11      116.57      116.54      6.36 o 
  -5   0  11        3.16        5.93      2.70 o 
  -4   0  11     1987.61     1722.93     30.35 o 
  -3   0  11        0.15       -1.58      1.05 o 
  -2   0  11      700.62      702.25     22.69 o 
  -1   0  11      150.81      154.86      7.29 o 
   0   0  11     2113.35     2122.37     62.33 o 
   1   0  11      394.00      373.48     13.27 o 
   2   0  11      489.62      471.83     16.05 o 
   3   0  11       82.07       72.18      5.12 o 
   4   0  11      931.78      912.05     28.88 o 
   5   0  11      141.55      136.67      7.49 o 
   6   0  11      345.14      340.70     13.41 o 
   7   0  11       17.90       14.21      3.75 o 
   8   0  11       33.90       30.90      4.72 o 
   9   0  11        3.67        3.57      3.75 o 
  -8   1  11      723.95      737.26     15.89 o 
  -7   1  11       49.55       49.86      4.72 o 
  -6   1  11      234.97      248.22      9.93 o 
  -5   1  11        4.49        1.13      2.40 o 
  -4   1  11      780.32      774.44     14.52 o 
  -3   1  11       79.73       73.83      4.42 o 
  -2   1  11      398.65      363.00     11.00 o 
  -1   1  11        1.94        2.10      1.46 o 
   0   1  11     2299.33     2392.68     70.07 o 
   1   1  11       29.71       23.71      3.01 o 
   2   1  11      595.09      587.70     19.42 o 
   3   1  11       18.67       21.33      3.05 o 
   4   1  11      346.38      365.05     13.38 o 
   5   1  11      370.45      361.84     13.55 o 
   6   1  11        3.66        4.04      2.88 o 
   7   1  11        0.10       -1.93      2.82 o 
   8   1  11      189.72      204.81     10.33 o 
   9   1  11       25.03       25.60      4.73 o 
  10   1  11       63.04       64.74      6.91 o 
  -8   2  11      535.69      516.17     12.30 o 
  -7   2  11       37.27       41.14      3.38 o 
  -6   2  11      842.08      787.58     16.12 o 
  -5   2  11       10.14       11.39      2.67 o 
  -4   2  11      273.40      187.78      7.69 o 
  -3   2  11        7.56        8.20      2.26 o 
  -2   2  11      373.21      341.87      8.20 o 
  -1   2  11        3.15        2.26      1.28 o 
   0   2  11      579.82      593.71     12.49 o 
   1   2  11      187.45      196.81      8.54 o 
   2   2  11      299.55      301.72     11.47 o 
   3   2  11       32.60       23.42      3.07 o 
   4   2  11     1756.30     1770.67     52.86 o 
   5   2  11       43.94       48.11      4.59 o 
   6   2  11      499.77      487.76     17.34 o 
   7   2  11       93.04       96.05      6.42 o 
   8   2  11      262.01      261.21     11.59 o 
   9   2  11       16.37        9.53      3.91 o 
  10   2  11      188.21      186.15     10.25 o 
  11   2  11        6.95        2.03      4.26 o 
  -7   3  11        3.30        8.05      2.56 o 
  -6   3  11      528.77      529.16     11.89 o 
  -5   3  11        5.30        7.03      3.22 o 
  -4   3  11      899.31      854.12     16.72 o 
  -3   3  11       55.02       53.02      2.92 o 
  -2   3  11      230.37      246.58     11.99 o 
  -1   3  11      277.74      264.05      5.12 o 
   0   3  11      714.37      676.68     10.91 o 
   1   3  11        7.66        6.20      0.80 o 
   2   3  11     1190.14     1176.26     36.02 o 
   3   3  11      229.78      213.34      9.15 o 
   4   3  11      505.77      493.91     17.00 o 
   5   3  11      968.56      968.31     30.54 o 
   6   3  11     1089.73     1010.45     31.92 o 
   7   3  11        1.62        1.29      2.80 o 
   8   3  11      294.05      306.85     12.89 o 
   9   3  11       15.80       16.68      4.09 o 
  10   3  11      405.51      395.65     16.32 o 
  11   3  11        3.13        0.97      4.06 o 
  -7   4  11       17.26       23.29      4.23 o 
  -6   4  11      612.87      607.69     16.80 o 
  -5   4  11       10.50       10.54      2.41 o 
  -4   4  11     1103.41     1051.64     20.27 o 
  -3   4  11       46.56       43.78      2.60 o 
  -2   4  11     2193.86     1961.85    265.75 o 
  -1   4  11       57.70       60.26      2.94 o 
   0   4  11     3483.85     3506.29     52.24 o 
   1   4  11      130.54      120.42      2.75 o 
   2   4  11      479.36      505.70     17.31 o 
   3   4  11      443.33      470.55     16.34 o 
   4   4  11      597.44      560.96     18.89 o 
   5   4  11        0.16        0.80      2.53 o 
   6   4  11      318.88      285.86     11.62 o 
   7   4  11      871.96      831.23     27.12 o 
   8   4  11      365.40      350.01     13.86 o 
   9   4  11      113.72      110.34      7.34 o 
  10   4  11       37.96       41.38      5.30 o 
  11   4  11        6.66        3.64      4.30 o 
  -6   5  11      406.06      421.23     10.59 o 
  -5   5  11       14.39        8.41      2.45 o 
  -4   5  11      839.61      855.46     17.19 o 
  -3   5  11      107.44      108.05      4.16 o 
  -2   5  11     1516.01     1507.87     27.61 o 
  -1   5  11      126.30      121.63      3.36 o 
   0   5  11      182.98      179.22      3.99 o 
   1   5  11       12.31       13.40      1.92 o 
   2   5  11     3230.35     3321.76     96.51 o 
   3   5  11       50.54       53.53      4.54 o 
   4   5  11      296.66      308.29     11.91 o 
   5   5  11      361.57      341.14     12.98 o 
   6   5  11      432.77      421.62     15.33 o 
   7   5  11      120.28      122.54      7.03 o 
   8   5  11     1065.26      993.04     31.89 o 
   9   5  11      368.26      364.80     14.53 o 
  10   5  11      491.55      493.48     18.55 o 
  11   5  11       16.25       13.84      4.50 o 
  12   5  11      115.52      117.83      8.67 o 
  -6   6  11      263.14      257.58      7.95 o 
  -5   6  11       36.09       38.32      3.35 o 
  -4   6  11      282.27      298.79      7.88 o 
  -3   6  11       12.20       10.33      4.00 o 
  -2   6  11      328.24      325.73      7.78 o 
  -1   6  11      201.59       96.57      4.93 o 
   0   6  11      239.59      248.13      6.76 o 
   1   6  11        1.06        3.61      1.44 o 
   2   6  11      404.98      422.39     15.25 o 
   3   6  11      199.06      192.27      8.90 o 
   4   6  11      126.38      120.40      6.58 o 
   5   6  11      225.40      206.94      9.15 o 
   6   6  11     1254.74     1222.76     37.84 o 
   7   6  11       17.18       11.59      3.42 o 
   8   6  11      438.15      445.87     16.43 o 
   9   6  11      157.55      144.48      8.43 o 
  10   6  11      560.16      541.22     19.84 o 
  11   6  11       87.71       88.48      7.14 o 
  12   6  11      139.81      133.21      8.93 o 
  -5   7  11       37.60       40.81      3.77 o 
  -4   7  11      131.51      129.90      7.60 o 
  -3   7  11        3.43        0.92      2.05 o 
  -2   7  11      444.91      473.53     15.39 o 
  -1   7  11      320.04      325.56     11.36 o 
   0   7  11     2095.14     1956.32     51.75 o 
   1   7  11       98.89       93.98      3.87 o 
   2   7  11        5.96        6.64      2.96 o 
   3   7  11     1472.96     1468.38     44.71 o 
   4   7  11     1157.97     1165.75     36.17 o 
   5   7  11       71.25       76.76      5.41 o 
   6   7  11      890.62      892.07     28.60 o 
   7   7  11        2.30        0.86      2.56 o 
   8   7  11       63.86       57.72      5.24 o 
   9   7  11      678.58      660.61     22.70 o 
  10   7  11        7.28        7.74      3.62 o 
  11   7  11       37.06       38.19      5.37 o 
  12   7  11      290.05      305.63      7.52 o 
  -4   8  11      176.83      147.95      8.83 o 
  -3   8  11      137.18      151.23      8.38 o 
  -2   8  11      244.14      253.22     10.29 o 
  -1   8  11       24.25       28.44      3.94 o 
   0   8  11      220.71      230.57      9.00 o 
   1   8  11       11.39       13.27      1.38 o 
   2   8  11     1482.50     1442.15     27.92 o 
   3   8  11       90.96       75.86      5.58 o 
   4   8  11     1077.39     1059.01     33.24 o 
   5   8  11      401.99      384.40     14.30 o 
   6   8  11      329.75      345.86     13.35 o 
   7   8  11       92.85       78.44      5.68 o 
   8   8  11      279.75      271.92     11.56 o 
   9   8  11      143.01      135.25      7.73 o 
  10   8  11      565.40      563.61     11.61 o 
  11   8  11        4.02        3.49      1.86 o 
  12   8  11      120.13      136.29      5.82 o 
  -3   9  11       78.78       88.56      6.92 o 
  -2   9  11        5.90        5.71      3.66 o 
  -1   9  11        0.05        1.81      3.24 o 
   0   9  11     1349.51     1442.58     39.93 o 
   1   9  11       44.65       42.56      2.90 o 
   2   9  11      441.36      443.35      9.11 o 
   3   9  11      141.40      125.13      3.81 o 
   4   9  11      135.31      151.14      4.29 o 
   5   9  11       51.29       38.32      2.55 o 
   6   9  11      706.42      709.21     13.75 o 
   7   9  11       92.48       98.64      3.62 o 
   8   9  11      465.15      464.35      9.73 o 
   9   9  11        0.70        1.13      1.61 o 
  10   9  11      371.86      391.56     11.15 o 
  11   9  11       10.44       11.66      2.63 o 
  12   9  11      609.25      610.55     12.63 o 
  -1  10  11        6.13        8.66      3.93 o 
   0  10  11      234.94      217.62      9.69 o 
   1  10  11       30.78       35.97      4.11 o 
   2  10  11      155.12      163.65      5.30 o 
   3  10  11        0.62       -0.09      1.37 o 
   4  10  11      338.90      325.11      7.61 o 
   5  10  11       23.23       25.76      1.98 o 
   6  10  11       40.32       32.81      3.69 o 
   7  10  11        0.02       -0.18      1.42 o 
   8  10  11      992.61      975.08     23.59 o 
   9  10  11       51.19       60.53      7.55 o 
  10  10  11      356.14      386.99     16.20 o 
  11  10  11       31.24       32.59      2.62 o 
   0  11  11      524.53      559.17     18.80 o 
   3  11  11        1.76        4.05      1.84 o 
   4  11  11      112.83      103.28      9.57 o 
   5  11  11       42.80       39.55      3.32 o 
   6  11  11       78.73       82.08      3.94 o 
   7  11  11       54.10       42.76      3.13 o 
   8  11  11      313.84      307.44      8.84 o 
   9  11  11       66.04       77.92      4.06 o 
  10  11  11      130.37      126.68      5.43 o 
  11  11  11        7.92        5.32      2.49 o 
   3  12  11        1.02        2.07      1.94 o 
   4  12  11      409.38      408.14     10.84 o 
   5  12  11        8.45        8.71      2.27 o 
   6  12  11      398.40      400.10     10.82 o 
   7  12  11        9.27        6.74      2.14 o 
   8  12  11       50.01       50.18      3.50 o 
   9  12  11        5.67        2.73      2.32 o 
  -5  -7  12       24.50       25.81      2.32 o 
  -4  -7  12       69.02       54.84      4.92 o 
  -3  -7  12       39.87       42.66      2.65 o 
  -2  -7  12      126.94      125.94      4.38 o 
  -1  -7  12        1.82        2.18      2.23 o 
   0  -7  12      374.12      387.50      8.51 o 
  -7  -6  12       21.29       22.56      2.30 o 
  -6  -6  12      357.69      373.85     15.96 o 
  -5  -6  12       29.61       30.83      2.26 o 
  -4  -6  12      340.26      364.14      7.82 o 
  -3  -6  12      465.25      472.72      9.50 o 
  -2  -6  12       18.37       18.79      3.93 o 
  -1  -6  12       48.08       46.43      2.69 o 
   0  -6  12      465.58      472.78      9.55 o 
   1  -6  12       35.10       33.09      2.48 o 
   2  -6  12      313.87      323.52     11.81 o 
  -7  -5  12        1.40       -0.12      1.58 o 
  -6  -5  12      213.55      220.84      5.46 o 
  -5  -5  12       42.82       45.79      3.18 o 
  -4  -5  12     1271.10     1285.18     21.66 o 
  -3  -5  12        2.93        1.89      1.48 o 
  -2  -5  12       87.28       90.29      3.42 o 
  -1  -5  12      211.38      208.23      5.22 o 
   0  -5  12      781.62      785.17     14.15 o 
   1  -5  12        0.12       -0.89      1.50 o 
   2  -5  12      653.62      669.22     19.24 o 
   3  -5  12      107.06      116.87      6.84 o 
   4  -5  12      372.95      398.86     13.44 o 
  -6  -4  12       99.85       95.53      3.37 o 
  -5  -4  12        0.03       -1.15      1.45 o 
  -4  -4  12      222.40      219.39      8.89 o 
  -3  -4  12      226.23      232.82      5.46 o 
  -2  -4  12     1620.81     1596.63     26.25 o 
  -1  -4  12       13.97       14.43      1.81 o 
   0  -4  12      889.61      904.89     19.92 o 
   1  -4  12       40.66       43.38      2.43 o 
   2  -4  12      388.50      394.16     12.75 o 
   3  -4  12        0.09       -1.90      2.90 o 
   4  -4  12      838.88      932.94     24.98 o 
   5  -4  12        0.50       -4.52      3.02 o 
  -6  -3  12      119.32      112.13      3.56 o 
  -5  -3  12        0.02       -1.75      1.17 o 
  -4  -3  12      267.91      277.48      6.22 o 
  -3  -3  12        4.03        4.35      1.43 o 
  -2  -3  12      867.42      882.90     15.24 o 
  -1  -3  12      191.97      186.53      4.02 o 
   0  -3  12      245.33      245.87      8.91 o 
   1  -3  12      103.96       99.98      6.95 o 
   2  -3  12      246.16      264.81      9.53 o 
   3  -3  12       65.56       73.53      3.87 o 
   4  -3  12      330.31      347.99      8.84 o 
   5  -3  12       77.50       65.54      3.90 o 
   6  -3  12      105.70       91.85      4.76 o 
  -8  -2  12      661.63      802.59     24.87 o 
  -5  -2  12       36.63       33.19      1.97 o 
  -4  -2  12        9.94       49.69      2.87 o 
  -3  -2  12      124.63      114.82      3.35 o 
  -2  -2  12       13.45        9.04      1.84 o 
  -1  -2  12        0.39        0.38      0.98 o 
   0  -2  12     2913.56     2884.25     67.01 o 
   1  -2  12      352.01      342.77     12.71 o 
   2  -2  12       65.34       70.97      5.21 o 
   3  -2  12        6.94        4.67      2.61 o 
   4  -2  12      202.04      167.82      8.48 o 
   5  -2  12      140.04      127.54      7.70 o 
   6  -2  12      431.73      447.88     17.09 o 
   7  -2  12       62.40       67.74      6.55 o 
  -8  -1  12      371.54      367.76     14.03 o 
  -7  -1  12       22.97       24.78      3.99 o 
  -6  -1  12      246.70      235.98      9.81 o 
  -5  -1  12        0.50       -1.14      1.56 o 
  -4  -1  12        3.29        8.23      2.43 o 
  -3  -1  12        5.70        2.92      1.76 o 
  -2  -1  12     1110.74     1105.45     31.47 o 
  -1  -1  12      412.30      440.98     15.46 o 
   0  -1  12       12.35       12.05      2.73 o 
   1  -1  12      609.90      572.26     19.16 o 
   2  -1  12     3572.67     3550.80    102.69 o 
   3  -1  12      388.17      383.48     14.14 o 
   4  -1  12      629.35      596.89     20.30 o 
   5  -1  12       30.41       30.74      4.38 o 
   6  -1  12     1720.31     1739.62     53.08 o 
   7  -1  12        0.02       -0.09      3.67 o 
   8  -1  12       47.48       44.54      5.68 o 
  -8   0  12      168.97      143.61      8.11 o 
  -7   0  12        0.55        4.02      3.19 o 
  -6   0  12      753.38      734.51     22.20 o 
  -5   0  12        1.52        0.30      2.41 o 
  -4   0  12     1938.82     1868.32     32.92 o 
  -3   0  12       73.31       86.14      3.67 o 
  -2   0  12      212.31      211.39      9.09 o 
  -1   0  12       65.39       64.56      4.95 o 
   0   0  12      101.35       87.68      5.74 o 
   1   0  12        3.98        0.43      2.50 o 
   2   0  12     2421.55     2374.24     69.82 o 
   3   0  12       44.68       46.36      4.32 o 
   4   0  12      822.56      774.75     25.22 o 
   5   0  12       68.56       52.86      5.02 o 
   6   0  12      542.46      536.05     19.20 o 
   7   0  12        0.07       -0.90      3.30 o 
   8   0  12      281.53      282.63     12.81 o 
   9   0  12        0.55       -2.43      4.07 o 
  -8   1  12      250.82      250.97      7.74 o 
  -7   1  12       73.11       86.31      6.55 o 
  -6   1  12      820.65      845.69     25.00 o 
  -5   1  12       18.42       14.27      3.27 o 
  -4   1  12      408.29      425.23     13.61 o 
  -3   1  12      176.33      123.28      5.48 o 
  -2   1  12      130.30      139.98      4.49 o 
  -1   1  12        1.33        0.50      2.46 o 
   0   1  12      899.42      953.11     30.00 o 
   1   1  12      154.55      156.31      7.44 o 
   2   1  12       36.13       42.54      4.17 o 
   3   1  12        0.48        1.19      2.53 o 
   4   1  12      703.26      695.62     23.01 o 
   5   1  12        2.08        1.93      2.71 o 
   6   1  12      556.47      517.52     18.41 o 
   7   1  12        6.99        8.38      3.43 o 
   8   1  12      240.77      251.39     11.88 o 
   9   1  12        2.55        2.27      3.81 o 
  10   1  12      199.36      217.26     11.64 o 
  -7   2  12        6.25        7.33      2.58 o 
  -6   2  12       99.03       79.95      4.06 o 
  -5   2  12        9.47        8.50      2.16 o 
  -4   2  12      444.87      473.95     14.85 o 
  -3   2  12       93.44       83.62      4.60 o 
  -2   2  12       21.74       34.56      2.41 o 
  -1   2  12       75.20       80.99      3.28 o 
   0   2  12      657.03      646.59     21.45 o 
   1   2  12      163.93      165.39      7.80 o 
   2   2  12      120.28      125.83      6.82 o 
   3   2  12       13.73       15.99      3.02 o 
   4   2  12      793.64      773.46     25.13 o 
   5   2  12      117.30      115.68      6.68 o 
   6   2  12      644.00      608.82     21.00 o 
   7   2  12      204.64      195.63      9.51 o 
   8   2  12      380.11      381.45     15.20 o 
   9   2  12       17.70       17.91      4.42 o 
  10   2  12      262.18      259.01     12.86 o 
  -7   3  12      215.03      227.43      8.64 o 
  -6   3  12      155.89      146.50      7.12 o 
  -5   3  12        0.37       -1.36      2.85 o 
  -4   3  12      677.96      640.23     13.21 o 
  -3   3  12        2.37        0.64      2.06 o 
  -2   3  12      370.94      403.28      7.44 o 
  -1   3  12      373.40      361.39      6.59 o 
   0   3  12     1370.57     1488.11     29.47 o 
   1   3  12       88.99       97.27      6.02 o 
   2   3  12      177.83      176.35      8.15 o 
   3   3  12       97.04      101.07      6.02 o 
   4   3  12      135.28      131.79      6.98 o 
   5   3  12       14.15       12.65      3.13 o 
   6   3  12      295.02      269.62     11.25 o 
   7   3  12      120.96      108.91      6.92 o 
   8   3  12     1059.58     1020.32     33.07 o 
   9   3  12       91.40      101.36      7.63 o 
  10   3  12      135.34      126.77      8.57 o 
  11   3  12        7.70        6.06      4.53 o 
  -6   4  12      365.71      353.98     12.42 o 
  -5   4  12       16.27       17.69      2.60 o 
  -4   4  12      392.93      405.58      9.42 o 
  -3   4  12        0.02        0.14      1.68 o 
  -2   4  12     1077.91     1063.68     27.19 o 
  -1   4  12      200.72      200.71      4.41 o 
   0   4  12      514.21      534.96      9.02 o 
   1   4  12      159.01      158.63      7.90 o 
   2   4  12      848.20      883.29     28.26 o 
   3   4  12       38.89       35.49      3.92 o 
   4   4  12     1600.77     1615.07     48.87 o 
   5   4  12        0.45       -0.51      2.50 o 
   6   4  12       69.59       54.07      5.03 o 
   7   4  12        3.46        5.91      3.08 o 
   8   4  12      952.03      948.49     30.95 o 
   9   4  12       19.25       15.67      4.14 o 
  10   4  12      471.66      467.87     18.23 o 
  11   4  12       96.77      101.48      8.10 o 
  -6   5  12      686.20      755.52     25.23 o 
  -5   5  12       32.96       41.57      3.30 o 
  -4   5  12      629.35      615.99     17.01 o 
  -3   5  12       15.68       17.90      2.22 o 
  -2   5  12      790.36      545.91     16.42 o 
  -1   5  12      230.79      222.53      9.11 o 
   0   5  12       42.50       48.38      2.95 o 
   1   5  12      613.97      597.72     20.48 o 
   2   5  12     1649.59     1721.75     51.94 o 
   3   5  12      691.89      724.93     23.88 o 
   4   5  12      808.17      798.62     26.04 o 
   5   5  12       64.48       60.64      5.35 o 
   6   5  12      520.19      540.83     19.02 o 
   7   5  12        9.75       13.00      3.70 o 
   8   5  12      548.00      544.08     19.55 o 
   9   5  12      605.05      586.25     21.00 o 
  10   5  12     1274.55     1250.73     40.16 o 
  11   5  12        1.47        0.14      4.00 o 
  -5   6  12       22.61       22.35      2.94 o 
  -4   6  12      757.38      796.05     16.49 o 
  -3   6  12        0.12        1.32      2.04 o 
  -2   6  12     1303.68     1357.52     25.38 o 
  -1   6  12      243.41      242.43      7.69 o 
   0   6  12      186.53      201.38     11.58 o 
   1   6  12       16.17       17.52      3.51 o 
   2   6  12      488.32      483.86     17.39 o 
   3   6  12       49.16       52.25      4.95 o 
   4   6  12      952.84      941.75     30.04 o 
   5   6  12       28.17       31.28      4.13 o 
   6   6  12      576.99      564.63     19.57 o 
   7   6  12        4.26        2.21      2.81 o 
   8   6  12      273.43      274.63     12.00 o 
   9   6  12      151.62      132.10      7.97 o 
  10   6  12      133.29      134.80      8.41 o 
  11   6  12       11.97       10.84      4.39 o 
  -4   7  12      350.03      337.90      9.05 o 
  -3   7  12        2.67        1.55      2.31 o 
  -2   7  12      555.62      572.82     18.05 o 
  -1   7  12       14.13        6.71      2.16 o 
   0   7  12      157.33      165.02      5.44 o 
   1   7  12        1.50        1.35      3.17 o 
   2   7  12      343.81      324.64     12.98 o 
   3   7  12      868.68      866.96     28.13 o 
   4   7  12        5.15        9.55      3.12 o 
   5   7  12        0.11        0.00      2.66 o 
   6   7  12     1065.19     1085.81     34.34 o 
   7   7  12      102.35       89.86      6.45 o 
   8   7  12      155.97      153.38      8.29 o 
   9   7  12       82.62       71.94      6.16 o 
  10   7  12      104.46       97.83      7.39 o 
  11   7  12       20.15       26.26      5.08 o 
  -3   8  12       22.02       17.47      4.30 o 
  -2   8  12      374.06      368.86     13.40 o 
  -1   8  12       16.72       14.55      3.44 o 
   1   8  12      195.65      189.03      4.83 o 
   2   8  12      583.36      586.83     20.51 o 
   3   8  12       69.18       65.95      5.82 o 
   4   8  12        6.53       10.73      3.23 o 
   5   8  12        1.31        1.31      2.87 o 
   6   8  12     1274.43     1186.48     37.17 o 
   7   8  12       11.29       11.62      3.36 o 
   8   8  12       52.94       51.77      4.97 o 
   9   8  12       93.80       97.21      7.08 o 
  10   8  12      320.27      302.69     13.27 o 
  11   8  12       52.80       52.70      3.08 o 
  -2   9  12      507.32      506.96     17.30 o 
  -1   9  12       25.93       21.71      3.94 o 
   2   9  12      663.30      660.77     12.90 o 
   3   9  12       33.34       34.87      2.32 o 
   4   9  12      501.28      545.56     13.35 o 
   5   9  12      139.17      122.92      4.51 o 
   6   9  12      164.98      172.46      8.52 o 
   7   9  12       14.48       13.70      3.19 o 
   8   9  12      351.45      347.24      7.89 o 
   9   9  12        2.95        2.42      1.74 o 
  10   9  12      318.06      306.43      7.45 o 
  11   9  12       10.88       10.22      2.02 o 
   2  10  12      397.00      382.12      9.87 o 
   3  10  12      115.98      118.30      3.88 o 
   4  10  12      404.30      401.73      8.64 o 
   5  10  12        4.51        6.37      1.69 o 
   6  10  12       47.98       49.49      6.08 o 
   7  10  12       12.09       11.03      2.01 o 
   8  10  12      554.33      530.10     11.01 o 
   9  10  12        6.55        5.84      3.22 o 
  10  10  12      653.00      668.96     20.26 o 
  11  10  12        7.30        7.38      2.92 o 
   3  11  12        4.51        7.87      1.95 o 
   4  11  12      305.97      313.34     17.12 o 
   5  11  12       72.97       81.98      7.44 o 
   6  11  12      274.61      264.91      6.51 o 
   7  11  12        2.96        0.35      1.85 o 
   8  11  12      128.59      125.84      5.12 o 
   9  11  12      180.16      187.68      6.65 o 
  10  11  12      101.39      102.72      5.01 o 
   4  12  12      365.04      357.78      9.86 o 
   5  12  12       12.11       14.64      2.42 o 
   6  12  12       15.05       13.15      2.53 o 
   7  12  12       14.40       14.19      2.52 o 
   8  12  12     1058.83     1085.25     25.35 o 
   9  12  12      167.06      182.28      6.68 o 
  -5  -6  13        2.88        5.49      1.97 o 
  -4  -6  13      635.67      675.31     22.17 o 
  -3  -6  13      391.82      425.22      8.94 o 
  -2  -6  13       12.62       17.70      2.12 o 
  -1  -6  13       38.21       45.46      2.81 o 
   0  -6  13      117.49      121.44      5.02 o 
   1  -6  13        0.01       -1.64      1.76 o 
  -6  -5  13       50.59       46.51      2.69 o 
  -5  -5  13       96.22       96.25      3.70 o 
  -4  -5  13      141.41      133.55      4.30 o 
  -3  -5  13       41.11       34.57      2.35 o 
  -2  -5  13      846.21      886.26     15.85 o 
  -1  -5  13       79.91       80.04      3.40 o 
   0  -5  13      553.89      560.68     10.88 o 
   1  -5  13       14.61       19.06      3.93 o 
   2  -5  13      289.57      314.39     11.59 o 
   3  -5  13        0.05       -1.60      3.38 o 
  -6  -4  13      304.97      321.86      8.44 o 
  -5  -4  13        4.10        4.95      1.73 o 
  -4  -4  13       81.38       64.94      6.73 o 
  -3  -4  13       37.74       40.26      2.43 o 
  -2  -4  13      611.56      605.48     11.32 o 
  -1  -4  13        3.25        2.54      1.61 o 
   0  -4  13      595.67      619.50     12.24 o 
   1  -4  13        2.57        5.15      3.20 o 
   2  -4  13      482.72      466.71     14.72 o 
   3  -4  13        2.16        1.78      3.10 o 
   4  -4  13      408.42      438.06     14.24 o 
  -6  -3  13      472.21      469.36     10.04 o 
  -5  -3  13        2.45        2.13      1.47 o 
  -4  -3  13      298.56      287.77      6.27 o 
  -3  -3  13       16.11       17.46      1.84 o 
  -2  -3  13       97.61       98.13      6.79 o 
  -1  -3  13       27.93       24.39      4.78 o 
   0  -3  13      565.26      535.97     15.77 o 
   1  -3  13        8.72       11.15      3.20 o 
   2  -3  13       21.01       21.89      3.59 o 
   3  -3  13        0.83        3.21      2.16 o 
   4  -3  13      126.83      133.85      5.26 o 
   5  -3  13        0.05       -0.33      2.32 o 
   6  -3  13      142.23      142.33      5.59 o 
  -5  -2  13        6.97       10.66      2.90 o 
  -4  -2  13      360.38      343.42     11.07 o 
  -3  -2  13        7.83        3.59      1.34 o 
  -2  -2  13      919.42      946.90     24.48 o 
  -1  -2  13      109.11      102.43      5.64 o 
   0  -2  13     1019.02      898.31    117.30 o 
   1  -2  13      176.26      188.88      8.69 o 
   2  -2  13       39.07       41.79      4.25 o 
   3  -2  13        0.09        1.25      2.87 o 
   4  -2  13      341.87      354.14     13.79 o 
   5  -2  13        1.88       -0.29      3.03 o 
   6  -2  13       26.55       22.66      4.38 o 
   7  -2  13        8.09       10.28      4.64 o 
  -7  -1  13        5.51       11.53      4.02 o 
  -4  -1  13      959.92      931.20     23.72 o 
  -3  -1  13        1.91        1.18      1.70 o 
  -2  -1  13      557.95      575.08     12.42 o 
  -1  -1  13       10.54       13.40      3.24 o 
   0  -1  13      576.65      597.62     20.10 o 
   1  -1  13      696.29      728.13     23.79 o 
   2  -1  13     1239.14     1273.78     39.24 o 
   3  -1  13      268.71      262.74     11.00 o 
   4  -1  13      788.06      789.16     26.03 o 
   5  -1  13        6.82        7.05      3.39 o 
   6  -1  13      123.31      129.86      7.94 o 
   7  -1  13        0.88       -0.49      3.41 o 
   8  -1  13      248.58      260.55     12.58 o 
  -7   0  13        2.10        1.59      3.35 o 
  -6   0  13      450.54      430.87     14.83 o 
  -5   0  13        1.98        0.08      2.84 o 
  -4   0  13      135.84      135.39      4.44 o 
  -3   0  13       16.33       15.03      2.10 o 
  -2   0  13      896.05      811.82     26.39 o 
  -1   0  13       23.86       28.27      3.84 o 
   0   0  13     1408.49     1398.52     42.71 o 
   1   0  13        6.44        6.06      2.89 o 
   2   0  13      332.32      315.76     12.37 o 
   3   0  13       39.77       37.51      4.03 o 
   4   0  13      680.85      634.88     21.54 o 
   5   0  13       36.64       39.44      4.55 o 
   6   0  13     1185.21     1240.60     39.23 o 
   7   0  13      392.66      388.77     15.53 o 
   8   0  13      195.15      197.65     10.50 o 
  -7   1  13       15.49       24.25      4.54 o 
  -6   1  13      196.81      180.14      8.63 o 
  -5   1  13        5.09        4.82      3.07 o 
  -4   1  13       81.08      110.31      6.04 o 
  -3   1  13        9.00        1.86      1.21 o 
  -2   1  13     1177.32     1034.39     32.81 o 
  -1   1  13      232.85      200.02      9.25 o 
   0   1  13       73.83       69.92      5.54 o 
   1   1  13       60.88       53.49      5.15 o 
   2   1  13     3429.49     3221.29     93.86 o 
   3   1  13       75.88       68.07      5.47 o 
   4   1  13      169.48      160.51      8.03 o 
   5   1  13       24.31       27.24      3.98 o 
   6   1  13     1220.76     1213.50     38.32 o 
   7   1  13        1.02        3.82      3.47 o 
   8   1  13       27.60       30.05      5.12 o 
   9   1  13        9.51        9.61      4.68 o 
  -7   2  13       48.59       58.54      3.83 o 
  -6   2  13      903.58      889.47     18.07 o 
  -5   2  13       17.67       17.58      2.37 o 
  -4   2  13     1014.83     1001.73     28.26 o 
  -3   2  13        4.50       -0.02      0.94 o 
  -2   2  13      272.32      203.17      5.86 o 
  -1   2  13      139.39      172.21      8.62 o 
   0   2  13     1017.84      979.06     31.17 o 
   1   2  13       14.02       16.02      3.26 o 
   2   2  13     1299.34     1277.13     39.38 o 
   3   2  13      106.35      104.40      6.30 o 
   4   2  13      239.50      252.93     10.67 o 
   5   2  13        0.00       -2.45      2.71 o 
   6   2  13      454.94      436.27     16.32 o 
   7   2  13      120.17      108.59      7.22 o 
   8   2  13      135.38      118.69      8.09 o 
   9   2  13        0.33        0.76      4.05 o 
  10   2  13      147.90      159.40      9.90 o 
  -6   3  13      441.25      422.92     10.25 o 
  -5   3  13        0.69       -2.96      1.97 o 
  -4   3  13      570.16      562.05     11.96 o 
  -3   3  13       35.28       25.16     10.02 o 
  -2   3  13      113.29      131.60      3.67 o 
  -1   3  13      622.20      510.53     18.33 o 
   0   3  13      825.85      815.27     26.70 o 
   1   3  13      823.04      826.39     26.91 o 
   2   3  13      167.88      170.20      8.43 o 
   3   3  13        5.41        6.29      2.80 o 
   4   3  13      899.20      880.43     28.43 o 
   5   3  13        0.01       -0.27      2.56 o 
   6   3  13      143.08      138.46      7.76 o 
   7   3  13      386.75      386.08     15.15 o 
   8   3  13      494.82      511.92     19.11 o 
   9   3  13        1.91        2.17      3.66 o 
  10   3  13      117.79      123.29      8.56 o 
  -6   4  13      129.90      128.85      7.88 o 
  -5   4  13       13.15       14.42      2.64 o 
  -4   4  13      653.97      641.95     13.46 o 
  -3   4  13        3.23       -0.66      1.79 o 
  -2   4  13     1165.63     1146.82     22.70 o 
  -1   4  13       56.98       57.15      5.35 o 
   0   4  13      197.69      190.87      9.19 o 
   1   4  13       41.15       32.66      4.09 o 
   2   4  13     1515.24     1462.76     44.86 o 
   3   4  13       49.38       43.93      4.40 o 
   4   4  13      769.42      726.29     24.17 o 
   5   4  13       58.57       67.14      5.40 o 
   6   4  13      280.87      258.42     11.31 o 
   7   4  13        0.67        3.75      3.05 o 
   8   4  13      910.05      885.40     29.50 o 
   9   4  13       50.45       40.83      5.31 o 
  10   4  13      366.51      347.97     15.02 o 
  -5   5  13        3.83        2.39      2.37 o 
  -4   5  13      760.39      793.84     16.33 o 
  -3   5  13        9.55       12.21      2.15 o 
  -2   5  13     1479.48     1406.35    117.42 o 
  -1   5  13        6.37        4.56      3.24 o 
   0   5  13      705.43      704.62     24.00 o 
   1   5  13      675.93      705.02     23.83 o 
   2   5  13       53.34       38.24      4.40 o 
   3   5  13        0.28        2.46      2.83 o 
   4   5  13     1460.95     1417.37     43.67 o 
   5   5  13       13.30       20.07      3.91 o 
   6   5  13      795.27      753.12     25.19 o 
   7   5  13        5.90        2.65      3.06 o 
   8   5  13      457.32      440.25     16.83 o 
   9   5  13       82.38       86.69      6.98 o 
  10   5  13      468.15      445.09     17.82 o 
  11   5  13      208.58      217.55     11.52 o 
  -5   6  13        1.37       -3.38      3.44 o 
  -4   6  13      413.85      435.84     10.43 o 
  -3   6  13        4.91        6.42      2.13 o 
  -2   6  13      516.64      306.77     10.77 o 
   0   6  13      542.53      500.02     18.43 o 
   1   6  13       10.80       12.15      3.43 o 
   2   6  13       93.37       86.85      6.23 o 
   3   6  13      356.24      357.28     14.05 o 
   4   6  13     2162.42     2221.89     66.33 o 
   5   6  13       17.42       18.15      3.66 o 
   6   6  13      267.76      263.63     11.45 o 
   7   6  13       19.41       12.57      3.62 o 
   8   6  13      617.55      612.04     21.67 o 
   9   6  13       48.13       43.78      5.26 o 
  10   6  13      161.44      161.54      9.40 o 
  11   6  13       24.37       25.34      5.47 o 
  -4   7  13        2.62        6.28      2.58 o 
  -3   7  13       11.41       12.01      2.58 o 
   0   7  13      238.07      246.17     11.41 o 
   1   7  13       56.83       48.26      5.07 o 
   2   7  13     1851.15     1794.57     54.70 o 
   3   7  13        1.33        1.48      3.28 o 
   4   7  13        8.30        0.90      3.16 o 
   5   7  13     2373.90     2323.15     69.28 o 
   6   7  13      648.39      685.92     23.49 o 
   7   7  13        0.07       -0.80      2.94 o 
   8   7  13      636.00      602.88     21.36 o 
   9   7  13       27.04       21.33      4.28 o 
  10   7  13       60.59       58.10      5.90 o 
  11   7  13      382.00      396.45     16.42 o 
  -3   8  13       28.19       29.85      4.69 o 
   1   8  13      114.72      109.87      7.70 o 
   2   8  13      260.44      258.71     11.66 o 
   3   8  13      140.40      143.59      8.35 o 
   4   8  13      475.85      459.96     17.16 o 
   5   8  13      126.01      133.64      7.77 o 
   6   8  13      354.88      351.56     13.98 o 
   7   8  13      752.00      702.29     24.03 o 
   8   8  13      103.34       97.62      7.16 o 
   9   8  13        5.29        2.08      3.62 o 
  10   8  13      108.51      107.19      7.92 o 
  11   8  13       62.57       61.01      6.51 o 
   2   9  13      681.44      690.43     16.18 o 
   3   9  13       11.04       14.37      2.78 o 
   4   9  13      426.78      430.33     16.50 o 
   5   9  13      311.16      323.21     13.41 o 
   6   9  13      838.32      945.29     30.93 o 
   7   9  13       98.26       98.84      7.08 o 
   8   9  13      109.38       99.77      7.17 o 
   9   9  13       26.43       20.88      4.50 o 
  10   9  13      614.45      647.99     15.17 o 
  11   9  13       14.50       14.38      2.36 o 
   2  10  13      138.80      126.60      4.71 o 
   3  10  13        0.00       -1.66      1.53 o 
   4  10  13      429.63      431.31     10.71 o 
   5  10  13       46.27       58.46      3.15 o 
   6  10  13      639.12      625.60     12.66 o 
   7  10  13        0.08       -0.26      2.25 o 
   8  10  13      106.36      106.27      6.71 o 
   9  10  13        7.40        3.11      1.76 o 
  10  10  13      602.22      607.18     12.64 o 
   3  11  13        5.70        7.03      2.01 o 
   4  11  13      316.61      325.76      7.61 o 
   5  11  13        1.54        1.20      1.69 o 
   6  11  13       77.66       73.24      3.61 o 
   7  11  13       25.89       21.88      2.21 o 
   8  11  13      177.44      172.34      5.24 o 
   9  11  13      256.37      262.46      6.78 o 
   4  12  13      220.94      214.22      6.94 o 
   5  12  13       26.29       27.60      2.68 o 
   6  12  13      335.89      357.61     10.04 o 
   7  12  13       26.32       23.56      2.90 o 
   8  12  13      439.90      452.70     12.33 o 
  -5  -5  14      114.42      136.66      4.49 o 
  -4  -5  14      255.91      271.24      6.54 o 
  -3  -5  14       50.28       53.60      5.51 o 
  -2  -5  14     1103.87     1118.23     27.37 o 
  -1  -5  14        0.05       -0.05      1.78 o 
   0  -5  14      189.91      195.27      9.17 o 
   1  -5  14        3.55       -0.63      3.28 o 
   2  -5  14      326.07      318.28     12.00 o 
  -6  -4  14       51.80       76.86      3.32 o 
  -5  -4  14        1.30       -1.14      1.70 o 
  -4  -4  14      280.69      280.32      6.54 o 
  -3  -4  14        1.73        1.50      1.71 o 
  -2  -4  14      145.62      144.43      4.39 o 
  -1  -4  14      622.70      674.42     19.54 o 
   0  -4  14      361.78      363.44     12.55 o 
   1  -4  14       74.35       74.35      5.66 o 
   2  -4  14      487.57      507.70     15.97 o 
   3  -4  14        4.16        5.50      3.74 o 
  -5  -3  14      111.54      126.75      6.61 o 
  -4  -3  14       14.17        8.84      3.12 o 
  -3  -3  14        9.18        9.19      3.16 o 
  -2  -3  14      333.67      342.32     11.65 o 
  -1  -3  14        5.77        7.71      3.05 o 
   0  -3  14      424.48      419.19     13.49 o 
   1  -3  14       55.14       51.60      4.73 o 
   2  -3  14       11.70       15.55      3.58 o 
   3  -3  14       18.26       21.02      3.99 o 
   4  -3  14      390.86      413.58     13.78 o 
   5  -3  14        1.88        3.00      3.39 o 
  -5  -2  14        1.12        0.90      2.80 o 
  -4  -2  14      141.46      133.91      6.46 o 
  -3  -2  14       88.58       94.47      5.67 o 
  -2  -2  14      158.56      170.58      7.60 o 
  -1  -2  14       33.04       32.20      3.95 o 
   0  -2  14      112.84      116.11     16.26 o 
   1  -2  14        0.37        1.08      2.52 o 
   2  -2  14      628.81      660.60     22.33 o 
   3  -2  14       11.77       11.96      3.61 o 
   4  -2  14       12.39       13.03      3.85 o 
   5  -2  14       14.44       11.90      4.12 o 
   6  -2  14       43.30       38.89      5.58 o 
  -4  -1  14      280.82      293.78      9.97 o 
  -3  -1  14       15.50        8.20      2.12 o 
  -2  -1  14      115.38      126.77      4.73 o 
  -1  -1  14       12.34        7.98      3.06 o 
   0  -1  14      131.58      150.88      8.01 o 
   1  -1  14      166.29      167.24      8.41 o 
   2  -1  14      212.42      230.81     10.25 o 
   3  -1  14      128.78      132.57      7.34 o 
   4  -1  14      671.53      676.81     23.17 o 
   5  -1  14       54.59       57.56      5.71 o 
   6  -1  14       43.96       34.58      4.96 o 
   7  -1  14       21.72       18.64      4.71 o 
  -7   0  14       14.63       22.24      4.26 o 
  -6   0  14      381.79      363.63     13.19 o 
  -5   0  14        4.44        1.89      3.20 o 
  -4   0  14      399.33      390.15     11.85 o 
  -3   0  14        0.23       -1.60      1.77 o 
  -2   0  14     1104.73     1126.79     35.56 o 
  -1   0  14       35.84       28.18      3.85 o 
   0   0  14      257.01      273.34     11.46 o 
   1   0  14        5.87        6.73      2.91 o 
   2   0  14       38.57       34.66      4.23 o 
   3   0  14        0.02       -1.32      2.91 o 
   4   0  14      962.63      908.90     29.59 o 
   5   0  14      333.04      334.89     13.63 o 
   6   0  14      438.01      419.38     16.47 o 
   7   0  14       19.07       14.39      4.25 o 
   8   0  14      343.28      371.23     15.93 o 
  -6   1  14      475.39      461.82     15.67 o 
  -5   1  14        0.01       -3.57      2.90 o 
  -4   1  14      875.04      893.50     25.63 o 
  -2   1  14      279.11      272.13     11.58 o 
  -1   1  14      122.90      108.59      6.75 o 
   0   1  14      341.63      336.32     13.28 o 
   1   1  14        5.23        3.53      2.97 o 
   2   1  14      291.04      293.47     12.02 o 
   3   1  14        0.71       -1.29      2.80 o 
   4   1  14      102.35       79.65      6.18 o 
   5   1  14        2.81        0.40      3.27 o 
   6   1  14      387.05      382.82     15.31 o 
   7   1  14        4.65        6.99      3.81 o 
   8   1  14      230.87      221.37     11.26 o 
  -6   2  14       75.63       74.36      4.25 o 
  -5   2  14        0.02        0.06      2.08 o 
  -4   2  14      336.10      334.60     11.72 o 
  -2   2  14      511.81      511.74     18.64 o 
  -1   2  14       55.57       69.85      5.93 o 
   0   2  14      569.06      613.71     21.14 o 
   1   2  14       15.17       13.53      3.41 o 
   2   2  14      547.73      534.72     18.85 o 
   3   2  14       64.29       69.25      5.46 o 
   4   2  14       33.43       38.99      4.38 o 
   5   2  14        1.78        1.00      2.84 o 
   6   2  14      351.05      347.84     14.21 o 
   7   2  14      221.34      227.01     10.89 o 
   8   2  14       56.61       59.16      6.03 o 
   9   2  14      171.37      177.21     10.19 o 
  -6   3  14       60.48       46.62      3.44 o 
  -5   3  14       85.93       98.33      4.31 o 
  -4   3  14      245.81      244.85      6.59 o 
  -2   3  14      818.07      707.73     24.43 o 
  -1   3  14      176.99      202.81      9.75 o 
   0   3  14      408.52      480.19     17.57 o 
   1   3  14     1096.14     1095.53     34.83 o 
   2   3  14     2371.20     2451.54     72.77 o 
   3   3  14       26.65       22.63      3.73 o 
   4   3  14        9.75       13.48      3.30 o 
   5   3  14        6.49        8.07      3.15 o 
   6   3  14       49.75       41.58      4.76 o 
   7   3  14       22.86       26.92      4.70 o 
   8   3  14       77.97       65.30      6.36 o 
   9   3  14        7.59        9.16      4.14 o 
  10   3  14      118.81      140.35      9.67 o 
  -5   4  14      194.95      240.05      7.07 o 
  -4   4  14      234.08      205.65      6.16 o 
  -1   4  14       32.56       36.35      4.59 o 
   0   4  14     1365.67     1336.04     41.89 o 
   1   4  14      237.43      231.08     10.46 o 
   2   4  14       87.17       92.03      6.44 o 
   3   4  14      383.31      373.10     14.39 o 
   4   4  14      201.44      195.78      9.39 o 
   5   4  14       41.18       29.09      4.20 o 
   6   4  14      205.06      192.58      9.51 o 
   7   4  14       21.94       18.39      3.98 o 
   8   4  14        9.35        9.28      3.72 o 
   9   4  14        3.81        4.31      3.74 o 
  10   4  14      950.18      969.22     32.90 o 
  -5   5  14        4.33        2.27      2.47 o 
  -4   5  14      620.43      722.26     15.16 o 
  -1   5  14       53.94       44.94      5.22 o 
   0   5  14      569.66      537.16     19.53 o 
   1   5  14      691.67      722.90     24.73 o 
   2   5  14        5.09        7.84      3.21 o 
   3   5  14      265.44      256.21     11.26 o 
   4   5  14     1330.98     1344.69     41.93 o 
   5   5  14      109.89      112.23      7.35 o 
   6   5  14      139.48      125.18      7.52 o 
   7   5  14       47.00       37.73      4.84 o 
   8   5  14      351.70      346.45     14.59 o 
   9   5  14       52.63       49.95      5.80 o 
  10   5  14      273.98      274.73     13.32 o 
   0   6  14      626.29      628.45     22.41 o 
   1   6  14      183.55      178.39      9.33 o 
   2   6  14      965.96      900.79     29.68 o 
   3   6  14       65.50       62.86      5.78 o 
   4   6  14      270.64      285.45     12.16 o 
   5   6  14      131.36      133.66      7.85 o 
   6   6  14     1105.77     1085.09     34.88 o 
   7   6  14        0.63       -1.94      3.14 o 
   8   6  14      427.71      396.65     15.84 o 
   9   6  14       93.99       85.68      7.43 o 
  10   6  14        2.18        0.83      4.15 o 
   0   7  14      709.61      741.70     25.97 o 
   1   7  14       24.47       28.45      4.52 o 
   2   7  14      288.88      300.34     12.95 o 
   3   7  14        0.22       -1.88      2.93 o 
   4   7  14      214.88      206.62     10.11 o 
   5   7  14      529.30      572.40     20.52 o 
   6   7  14      231.45      213.07     10.29 o 
   7   7  14        9.43        8.62      3.64 o 
   8   7  14      177.07      162.07      8.99 o 
   9   7  14       46.85       51.04      5.93 o 
  10   7  14       14.94       14.59      4.50 o 
   1   8  14       73.08       64.78      6.34 o 
   2   8  14     1141.32     1194.81     38.40 o 
   3   8  14       12.80       10.19      3.70 o 
   4   8  14      551.47      570.65     20.62 o 
   5   8  14       56.38       59.48      5.83 o 
   6   8  14      152.07      153.70      8.84 o 
   7   8  14       23.38       26.46      4.35 o 
   8   8  14      376.93      368.85     15.02 o 
   9   8  14        0.84        0.09      3.45 o 
  10   8  14       28.81       29.37      5.23 o 
   2   9  14      839.25      852.63     18.13 o 
   3   9  14      170.77      170.66      9.26 o 
   4   9  14      187.68      196.34     10.24 o 
   5   9  14        0.00       -0.41      3.46 o 
   6   9  14      604.01      620.92     22.19 o 
   7   9  14      172.72      162.56      9.25 o 
   8   9  14      272.60      280.02     12.69 o 
   9   9  14        0.00       -1.98      3.64 o 
  10   9  14       86.23       83.42      7.31 o 
   3  10  14       16.15       16.11      4.80 o 
   4  10  14      558.13      562.35     24.77 o 
   5  10  14       42.74       40.60      2.53 o 
   6  10  14      634.25      646.95     13.11 o 
   7  10  14       10.54        9.30      2.09 o 
   8  10  14       56.31       53.65      3.08 o 
   9  10  14       71.28       72.31      3.55 o 
  10  10  14      440.78      444.35      9.95 o 
   3  11  14        0.53       -1.09      1.91 o 
   4  11  14      305.57      313.68      7.54 o 
   5  11  14        4.75        6.81      1.82 o 
   6  11  14      357.22      370.27      8.57 o 
   7  11  14       37.38       35.03      3.34 o 
   8  11  14       98.76       99.36      4.06 o 
   9  11  14        2.33        1.61      2.06 o 
  -4  -4  15      396.65      414.91     13.83 o 
  -3  -4  15        4.45        2.92      3.23 o 
  -2  -4  15        8.24        4.47      3.42 o 
  -1  -4  15       18.29       23.53      4.20 o 
   0  -4  15      734.97      768.06     21.98 o 
   1  -4  15       50.21       51.50      5.19 o 
   2  -4  15      326.95      360.07     12.99 o 
  -5  -3  15        1.76       -1.39      2.85 o 
  -4  -3  15      597.46      636.55     18.53 o 
  -3  -3  15        9.84       14.13      3.55 o 
  -2  -3  15      241.84      227.23      9.32 o 
  -1  -3  15      115.19      130.15      7.09 o 
   0  -3  15       60.91       52.30      4.97 o 
   1  -3  15       15.89       22.74      4.07 o 
   2  -3  15      138.81      136.97      7.47 o 
   3  -3  15       49.53       45.46      4.93 o 
   4  -3  15      110.34      126.78      7.41 o 
  -5  -2  15        3.28        1.34      3.04 o 
  -4  -2  15      479.49      483.54     14.78 o 
  -3  -2  15        4.56        5.48      3.01 o 
  -2  -2  15      237.70      234.59      9.34 o 
  -1  -2  15       75.90       75.63      5.56 o 
   0  -2  15      257.03      234.46      9.36 o 
   1  -2  15       30.85       37.51      3.14 o 
   2  -2  15      588.80      624.04     17.29 o 
   3  -2  15       77.22       73.40      6.38 o 
   4  -2  15       59.82       57.52      5.73 o 
   5  -2  15        7.10        7.07      4.11 o 
  -4  -1  15      497.14      534.68     15.63 o 
  -3  -1  15        0.07        1.87      2.21 o 
  -2  -1  15     1358.97     1494.56     28.83 o 
  -1  -1  15        0.59       -0.33      1.87 o 
   0  -1  15      522.33      538.24     19.13 o 
   1  -1  15        0.52        1.33      2.83 o 
   2  -1  15       39.53       39.67      4.68 o 
   3  -1  15       48.91       46.63      5.17 o 
   4  -1  15     1369.29     1297.07     40.83 o 
   5  -1  15       34.86       35.37      5.09 o 
   6  -1  15      218.44      232.91     11.39 o 
  -3   0  15       91.52       92.40      4.39 o 
  -2   0  15      404.06      433.31     12.27 o 
  -1   0  15        8.81        6.37      3.15 o 
   0   0  15      247.05      250.19     10.93 o 
   1   0  15        0.82       -0.84      3.04 o 
   2   0  15     1032.41     1005.88     32.25 o 
   3   0  15      242.52      251.99     11.28 o 
   4   0  15       12.20        7.81      3.38 o 
   5   0  15       13.15       13.48      4.09 o 
   6   0  15      722.88      714.51     25.04 o 
   7   0  15       12.09       12.75      4.40 o 
  -6   1  15      324.25      337.32     12.92 o 
  -3   1  15        0.37        0.97      2.43 o 
  -2   1  15       29.42       44.42      4.89 o 
  -1   1  15       86.48       91.82      6.84 o 
   0   1  15      533.48      490.93     18.00 o 
   1   1  15        6.21        6.99      3.15 o 
   2   1  15      151.58      157.37      8.27 o 
   3   1  15       47.19       39.22      4.78 o 
   4   1  15      571.04      549.49     19.79 o 
   5   1  15       62.51       56.96      5.50 o 
   6   1  15      141.66      127.63      8.07 o 
   7   1  15       45.55       57.89      6.32 o 
   8   1  15     1719.78     1840.72     57.37 o 
  -2   2  15      638.77      665.40     23.36 o 
  -1   2  15        9.86       12.47      3.78 o 
   0   2  15       82.09       88.02      6.38 o 
   1   2  15       20.47       16.23      3.89 o 
   2   2  15      539.72      517.56     18.64 o 
   3   2  15      173.36      167.35      8.70 o 
   4   2  15     1346.31     1218.13     38.52 o 
   5   2  15        0.00       -0.83      3.03 o 
   6   2  15      101.18       98.96      7.11 o 
   7   2  15       21.93       28.30      4.71 o 
   8   2  15      251.51      252.44     12.48 o 
  -2   3  15      633.39      627.76     22.55 o 
  -1   3  15        2.19        4.27      3.33 o 
   0   3  15       67.62       99.08      7.12 o 
   1   3  15      211.80      168.03      9.00 o 
   2   3  15     1289.22     1331.54     41.69 o 
   3   3  15      240.27      245.85     10.95 o 
   4   3  15      283.21      291.71     12.52 o 
   5   3  15        2.54        0.34      3.28 o 
   6   3  15      242.63      220.39     10.63 o 
   7   3  15        9.76       13.17      4.26 o 
   8   3  15       14.12       10.74      4.25 o 
   9   3  15        2.84        6.43      4.58 o 
  -1   4  15        3.84       -1.38      3.15 o 
   0   4  15      568.17      580.97     20.96 o 
   1   4  15       51.46       48.85      5.08 o 
   2   4  15        3.39        9.23      3.47 o 
   3   4  15      111.01      113.88      7.23 o 
   4   4  15       86.07       94.79      6.68 o 
   5   4  15        0.00       -0.53      3.15 o 
   6   4  15      412.81      367.97     14.81 o 
   7   4  15        6.47        4.21      3.54 o 
   8   4  15       43.11       38.71      5.21 o 
   9   4  15      183.87      196.30     10.74 o 
  -1   5  15        1.97       -0.32      3.40 o 
   0   5  15     1456.26     1511.11     47.31 o 
   1   5  15        9.42       18.34      4.30 o 
   2   5  15      127.58      122.97      7.64 o 
   3   5  15      516.33      510.38     18.80 o 
   4   5  15      100.73       95.03      6.75 o 
   5   5  15        2.17        2.16      3.08 o 
   6   5  15      343.11      330.94     14.04 o 
   7   5  15       22.94       20.69      4.27 o 
   8   5  15      408.63      362.40     15.17 o 
   9   5  15        6.54       10.71      4.29 o 
  10   5  15      217.79      203.20     11.24 o 
   0   6  15      889.52      928.75     31.26 o 
   1   6  15      321.25      320.66     13.90 o 
   2   6  15      280.05      284.13     12.56 o 
   3   6  15       16.89       20.23      4.33 o 
   4   6  15      442.84      455.04     17.32 o 
   5   6  15      171.89      167.78      9.27 o 
   6   6  15     1518.83     1529.35     47.76 o 
   7   6  15       12.88        9.20      3.99 o 
   8   6  15      257.60      269.45     12.67 o 
   9   6  15        0.08       -2.77      3.53 o 
  10   6  15      303.63      297.48     13.91 o 
   0   7  15      242.79      242.71     11.98 o 
   1   7  15       17.81       16.58      4.29 o 
   2   7  15      648.40      688.97     24.44 o 
   3   7  15        3.99        3.03      3.37 o 
   4   7  15      791.93      829.25     28.15 o 
   5   7  15        4.60        2.03      3.61 o 
   6   7  15       23.88       20.02      4.25 o 
   7   7  15      424.43      435.50     17.20 o 
   8   7  15      753.31      740.40     25.95 o 
   9   7  15       18.15       16.06      4.79 o 
  10   7  15      152.40      151.07      9.46 o 
   1   8  15       19.60       16.34      4.75 o 
   2   8  15      607.42      609.90     22.33 o 
   3   8  15        4.03        3.71      3.85 o 
   4   8  15      199.11      213.68     10.91 o 
   5   8  15      283.53      280.64     12.88 o 
   6   8  15      152.31      151.91      8.87 o 
   7   8  15      449.21      470.97     18.23 o 
   8   8  15        2.67        2.12      3.89 o 
   9   8  15       84.99       79.74      7.03 o 
  10   8  15       91.70       85.45      7.39 o 
   2   9  15       50.81       44.73      5.59 o 
   3   9  15        3.21        5.99      3.73 o 
   4   9  15      257.48      247.83     11.86 o 
   5   9  15        9.65       12.34      4.26 o 
   6   9  15      297.60      315.29     13.78 o 
   7   9  15      173.57      167.52      9.49 o 
   8   9  15      182.27      194.19     10.55 o 
   9   9  15      337.31      335.31     14.57 o 
   2  10  15      740.19      777.23     27.45 o 
   3  10  15        0.06       -2.12      1.68 o 
   4  10  15       70.64       70.37      3.32 o 
   5  10  15       36.55       32.45      2.58 o 
   6  10  15      162.72      160.99      9.36 o 
   7  10  15      163.77      189.45     10.31 o 
   8  10  15     1002.01     1057.44     34.99 o 
   9  10  15        0.28       -3.36      2.24 o 
   4  11  15      310.85      322.88      9.13 o 
   5  11  15       16.37       18.74      2.72 o 
   6  11  15      582.29      627.27     13.03 o 
   7  11  15       71.16       81.62      4.75 o 
  -3  -3  16        0.93        2.00      3.39 o 
  -2  -3  16       13.13       11.00      3.65 o 
  -1  -3  16        3.69        2.98      3.50 o 
   0  -3  16      395.31      437.27     14.73 o 
   1  -3  16      219.99      245.62     10.50 o 
   2  -3  16        9.31        6.62      3.65 o 
  -4  -2  16      589.48      649.22     18.80 o 
  -3  -2  16       32.33       35.05      4.52 o 
  -2  -2  16       10.87        7.67      3.39 o 
  -1  -2  16       14.04        9.69      3.41 o 
   0  -2  16      364.32      362.28     12.71 o 
   1  -2  16       29.70       24.43      4.14 o 
   2  -2  16       64.49       59.75      5.30 o 
   3  -2  16       47.33       55.67      5.31 o 
   4  -2  16      229.81      241.87     10.35 o 
  -4  -1  16      865.70      916.70     24.41 o 
  -3  -1  16       49.66       72.80      5.44 o 
  -2  -1  16      361.93      378.45     13.76 o 
  -1  -1  16        0.00        2.78      2.28 o 
   0  -1  16      158.73      158.06      8.75 o 
   1  -1  16       21.95       24.34      4.46 o 
   2  -1  16      264.76      268.91     11.90 o 
   3  -1  16       95.14      100.17      7.01 o 
   4  -1  16      169.84      175.58      9.43 o 
   5  -1  16       44.37       44.06      5.37 o 
  -3   0  16       27.16       25.95      3.84 o 
  -2   0  16      320.46      351.96      9.06 o 
  -1   0  16        8.71       15.60      3.90 o 
   0   0  16      501.10      513.04     18.89 o 
   1   0  16        2.50        4.10      3.59 o 
   2   0  16      231.21      256.85     11.60 o 
   3   0  16        1.30       -3.61      3.25 o 
   4   0  16        7.73        6.31      3.90 o 
   5   0  16       37.48       27.84      4.97 o 
   6   0  16      421.71      409.70     16.60 o 
  -3   1  16        7.13        6.52      2.95 o 
  -2   1  16      727.50      769.37     26.53 o 
  -1   1  16      188.79      206.40     10.22 o 
   0   1  16      163.43      154.64      8.55 o 
   1   1  16      116.63      116.58      7.47 o 
   2   1  16      165.75      169.89      8.98 o 
   3   1  16        2.83        0.34      3.15 o 
   4   1  16      476.19      451.90     17.34 o 
   5   1  16        4.01       -1.68      3.15 o 
   6   1  16       24.10       26.19      5.00 o 
   7   1  16        1.12        0.13      3.92 o 
  -2   2  16      371.06      375.82     15.47 o 
  -1   2  16      106.68      118.05      7.71 o 
   0   2  16      303.69      309.35     13.24 o 
   1   2  16       31.68       27.44      4.41 o 
   2   2  16     2032.57     2078.51     62.89 o 
   3   2  16       11.97        9.26      3.65 o 
   4   2  16       68.12       60.20      5.89 o 
   5   2  16        0.18       -2.13      3.11 o 
   6   2  16      198.23      178.78      9.75 o 
   7   2  16        1.55        1.38      3.72 o 
   8   2  16      110.02      124.95      8.85 o 
  -2   3  16      277.02      328.91     14.51 o 
  -1   3  16        0.04        0.47      3.35 o 
   0   3  16      766.44      713.12     24.91 o 
   1   3  16       37.96       40.68      4.95 o 
   2   3  16      291.41      330.56     13.87 o 
   3   3  16      303.91      287.13     12.70 o 
   4   3  16     1743.50     1634.00     50.58 o 
   5   3  16        4.62        1.25      3.42 o 
   6   3  16      133.60      137.40      8.42 o 
   7   3  16        0.16       -0.24      3.71 o 
   8   3  16      164.04      162.40      9.75 o 
  -1   4  16       64.99       76.84      7.20 o 
   0   4  16      226.52      200.71     10.41 o 
   1   4  16      508.44      538.44     19.91 o 
   2   4  16      398.93      402.60     15.97 o 
   3   4  16       75.72       80.40      6.51 o 
   4   4  16      276.56      273.21     12.19 o 
   5   4  16      100.99      112.60      7.59 o 
   6   4  16       69.80       75.75      6.95 o 
   7   4  16        4.89        3.88      3.68 o 
   8   4  16       92.64       85.17      7.30 o 
   9   4  16       39.05       42.47      5.98 o 
  -1   5  16        0.85        1.32      4.00 o 
   0   5  16      231.79      224.76     11.23 o 
   1   5  16        0.03       -0.58      3.27 o 
   2   5  16      655.16      630.71     22.61 o 
   3   5  16      440.23      413.02     16.44 o 
   4   5  16       13.78       13.55      4.14 o 
   5   5  16       46.57       37.20      4.98 o 
   6   5  16      412.42      402.79     16.31 o 
   7   5  16        0.08        1.33      3.49 o 
   8   5  16       55.68       46.36      5.75 o 
   9   5  16       26.06       28.07      5.65 o 
   0   6  16      573.38      625.85     23.21 o 
   1   6  16      101.29      113.90      8.28 o 
   2   6  16       89.60       85.18      7.04 o 
   3   6  16      258.59      253.11     11.91 o 
   4   6  16      898.53      893.73     30.17 o 
   5   6  16       14.02       14.57      4.21 o 
   6   6  16     1095.34     1087.48     35.63 o 
   7   6  16        0.76       -2.71      3.52 o 
   8   6  16      501.59      499.19     19.27 o 
   9   6  16        0.39       -2.40      3.74 o 
   0   7  16      579.25      599.26     22.61 o 
   1   7  16        1.40       -5.35      3.57 o 
   2   7  16      323.79      343.14     15.02 o 
   3   7  16       28.45       28.69      5.18 o 
   4   7  16      712.34      693.05     24.61 o 
   5   7  16       66.75       66.89      6.58 o 
   6   7  16      250.88      241.38     11.85 o 
   7   7  16      143.25      135.65      8.67 o 
   8   7  16      774.83      803.46     28.09 o 
   9   7  16       81.60       76.49      7.52 o 
   1   8  16       27.87       27.73      5.18 o 
   2   8  16      231.20      218.43     11.38 o 
   3   8  16      156.53      155.77      9.45 o 
   4   8  16      511.02      547.03     20.76 o 
   5   8  16        0.97        4.09      3.80 o 
   6   8  16      458.87      474.07     18.48 o 
   7   8  16        3.92        0.07      3.55 o 
   8   8  16       21.31       29.09      5.08 o 
   9   8  16       89.92       87.27      7.89 o 
   2   9  16      276.45      238.38     12.24 o 
   3   9  16        8.35        5.40      3.98 o 
   4   9  16      340.13      353.29     15.44 o 
   5   9  16       10.42       10.92      4.50 o 
   6   9  16       79.56       76.96      7.50 o 
   7   9  16       11.34       12.96      4.40 o 
   8   9  16      461.52      448.02     18.07 o 
   3  10  16       44.91       55.10      4.24 o 
   4  10  16       66.72       59.68      3.35 o 
   5  10  16        4.03       -2.40      3.74 o 
   6  10  16      454.66      483.85     19.01 o 
   7  10  16        2.74       -1.52      4.18 o 
  -2  -2  17      447.33      492.55     15.82 o 
  -1  -2  17       87.55      101.40      6.82 o 
   0  -2  17      113.20      104.64      6.88 o 
   1  -2  17      222.49      248.36     10.45 o 
   2  -2  17       63.74       65.44      6.04 o 
  -3  -1  17        8.01       13.94      3.93 o 
  -2  -1  17      235.56      249.52     10.11 o 
  -1  -1  17      118.95      110.59      6.76 o 
   0  -1  17     1057.51     1202.08     31.32 o 
   1  -1  17        1.67        4.95      3.61 o 
   2  -1  17       39.05       29.15      4.90 o 
   3  -1  17       14.13       16.35      4.38 o 
  -3   0  17       25.03       38.91      4.47 o 
  -2   0  17      104.69      100.11      4.79 o 
  -1   0  17      315.66      385.97     15.61 o 
   0   0  17      483.99      556.83     20.31 o 
   1   0  17       46.89       63.65      6.19 o 
   2   0  17      151.01      159.76      9.23 o 
   3   0  17       14.96       18.13      4.56 o 
   4   0  17      378.84      403.42     16.34 o 
   5   0  17       69.89       65.09      6.60 o 
  -2   1  17      153.45      157.22      9.58 o 
  -1   1  17      157.07      149.71      8.84 o 
   0   1  17       54.57       51.36      5.58 o 
   1   1  17       14.42       29.51      4.96 o 
   2   1  17      435.37      457.66     17.70 o 
   3   1  17        1.24        0.75      3.59 o 
   4   1  17       85.47       83.54      7.14 o 
   5   1  17        0.28       -2.37      3.77 o 
   6   1  17       12.26       10.74      4.27 o 
  -2   2  17      255.94      257.10     12.39 o 
  -1   2  17        4.26        1.07      3.74 o 
   0   2  17      276.98      278.01     12.88 o 
   1   2  17        0.01       -0.63      3.25 o 
   2   2  17      529.60      559.23     20.60 o 
   3   2  17      113.92      119.18      8.16 o 
   4   2  17      309.62      325.80     13.98 o 
   5   2  17       53.10       56.29      5.87 o 
   6   2  17      344.88      330.79     14.37 o 
   7   2  17        8.44        1.79      4.08 o 
  -2   3  17      331.49      328.93     14.91 o 
  -1   3  17        2.07       -0.32      3.55 o 
   0   3  17      277.31      283.77     13.20 o 
   1   3  17        1.69        0.03      3.61 o 
   2   3  17      172.55      182.66      9.86 o 
   3   3  17       55.39       39.53      5.45 o 
   4   3  17      878.23      871.12     29.40 o 
   5   3  17        2.00        1.20      3.86 o 
   6   3  17      307.04      306.11     13.75 o 
   7   3  17        3.87       -0.55      4.09 o 
  -1   4  17        7.11        9.00      4.51 o 
   0   4  17      541.39      523.90     20.00 o 
   1   4  17       24.11       28.11      4.92 o 
   2   4  17      324.61      310.41     13.64 o 
   3   4  17       86.40       99.88      7.47 o 
   4   4  17       20.13       20.31      4.40 o 
   5   4  17      115.61      116.38      8.03 o 
   6   4  17      107.80      115.09      8.08 o 
   7   4  17       32.22       29.48      5.32 o 
   8   4  17      106.97       90.85      7.77 o 
  -1   5  17       14.45       19.25      4.90 o 
   0   5  17      451.40      408.45     16.92 o 
   1   5  17       48.68       53.18      6.06 o 
   2   5  17      443.34      458.46     18.07 o 
   3   5  17       25.39       35.73      5.05 o 
   4   5  17      253.86      276.95     12.77 o 
   5   5  17       18.80       20.52      4.50 o 
   6   5  17       59.41       59.27      6.12 o 
   7   5  17       10.68        7.71      4.12 o 
   8   5  17       44.64       42.30      5.78 o 
   0   6  17      606.29      693.61     25.41 o 
   1   6  17      135.04      154.79      9.49 o 
   2   6  17     1002.68     1067.82     35.65 o 
   3   6  17       47.42       42.94      5.63 o 
   4   6  17      162.56      182.03     10.45 o 
   5   6  17        0.30       -2.62      3.73 o 
   6   6  17      494.15      496.16     19.23 o 
   7   6  17       85.24       79.87      7.25 o 
   8   6  17      643.80      647.36     23.97 o 
   0   7  17      127.30      114.89      9.18 o 
   1   7  17        1.00       -0.41      4.03 o 
   2   7  17      289.08      285.87     13.74 o 
   3   7  17       57.62       55.39      6.21 o 
   4   7  17      534.29      567.78     21.51 o 
   5   7  17        6.82        5.46      4.38 o 
   6   7  17      408.17      418.53     17.11 o 
   7   7  17        2.79        3.33      4.08 o 
   8   7  17      123.28      119.15      8.95 o 
   1   8  17       12.24       22.19      5.22 o 
   2   8  17       50.68       33.11      5.86 o 
   3   8  17       82.18       95.48      8.02 o 
   4   8  17      923.24      979.25     33.22 o 
   5   8  17        8.81        8.40      4.38 o 
   6   8  17      207.41      216.16     11.42 o 
   7   8  17      134.61      126.40      8.76 o 
   8   8  17       74.51       83.54      7.90 o 
   3   9  17        1.50        7.11      4.24 o 
   4   9  17      145.40      136.03      9.57 o 
   5   9  17       65.45       68.81      7.12 o 
   6   9  17      128.00      135.05      9.17 o 
   7   9  17        8.88        4.28      4.53 o 
  -1   0  18       12.86       20.73      3.05 o 
   0   0  18      263.68      311.07     13.97 o 
   1   0  18       53.87       81.39      7.40 o 
   2   0  18       99.13      101.37      7.99 o 
   3   0  18      101.65      110.19      8.24 o 
  -2   1  18      287.55      304.70      8.74 o 
  -1   1  18       25.95       30.59      5.35 o 
   0   1  18      526.43      551.59     20.90 o 
   1   1  18      131.91      147.80      9.31 o 
   2   1  18      220.28      229.08     11.74 o 
   3   1  18        0.00       -0.27      3.86 o 
   4   1  18      127.42      133.84      9.07 o 
  -2   2  18      503.55      547.93     21.19 o 
  -1   2  18       61.67       53.28      6.14 o 
   0   2  18      449.64      490.43     19.33 o 
   1   2  18        2.94        2.58      4.09 o 
   2   2  18      417.33      435.89     17.46 o 
   3   2  18      123.14      130.69      8.95 o 
   4   2  18     1471.26     1518.44     47.97 o 
   5   2  18        2.59       -1.94      4.13 o 
  -1   3  18        0.00       -2.07      3.92 o 
   0   3  18      290.21      301.72     14.07 o 
   1   3  18       10.00        8.57      4.44 o 
   2   3  18      393.16      407.12     16.64 o 
   3   3  18        0.33       -2.43      3.79 o 
   4   3  18      277.67      275.28     13.04 o 
   5   3  18       20.99       17.36      4.60 o 
   6   3  18      334.31      329.81     14.91 o 
  -1   4  18      194.50      245.32     12.92 o 
   0   4  18      264.99      277.48     13.52 o 
   1   4  18       65.99       78.07      7.26 o 
   2   4  18      244.67      244.51     12.12 o 
   3   4  18      161.93      169.72      9.95 o 
   4   4  18       18.49       13.03      4.34 o 
   5   4  18       61.35       58.09      6.21 o 
   6   4  18      273.40      313.71     14.42 o 
  -1   5  18       15.39       18.69      5.16 o 
   0   5  18      441.33      467.22     19.03 o 
   1   5  18       75.70       94.90      8.26 o 
   2   5  18      147.68      142.87      9.19 o 
   3   5  18      158.23      168.48     10.19 o 
   4   5  18      447.02      437.89     17.91 o 
   5   5  18       52.63       48.92      5.97 o 
   6   5  18      197.37      212.43     11.32 o 
   7   5  18      160.65      173.22     10.59 o 
   0   6  18      309.52      314.97     14.95 o 
   1   6  18        5.76        1.89      4.40 o 
   2   6  18      341.22      369.57     16.15 o 
   3   6  18       50.10       51.83      6.12 o 
   4   6  18      111.24      105.88      8.15 o 
   5   6  18       29.17       26.89      5.21 o 
   6   6  18      431.99      434.98     17.79 o 
   7   6  18        1.26       -3.96      3.80 o 
   1   7  18       34.31       49.64      6.54 o 
   2   7  18      585.03      666.03     24.93 o 
   3   7  18      193.22      231.92     12.19 o 
   4   7  18      166.26      188.86     10.77 o 
   5   7  18       68.86       88.34      8.22 o 
   6   7  18      372.39      382.30     16.43 o 
   7   7  18       93.88      108.57      8.79 o 
   3   8  18        6.44        4.38      4.34 o 
   4   8  18       70.55       61.45      6.71 o 
   5   8  18       52.89       54.03      6.75 o 
   6   8  18      324.75      349.47     15.66 o 
   1   2  19      148.60      165.27      9.98 o 
   2   2  19      165.04      164.64     10.19 o 
   1   3  19        0.11       -4.95      3.97 o 
   2   3  19      122.11      111.09      8.72 o 
   3   3  19       57.13       58.72      6.51 o 
   4   3  19       58.17       64.42      6.88 o 
   1   4  19        6.74        5.01      4.56 o 
   2   4  19      180.64      190.09     11.10 o 
   3   4  19        8.91        3.86      4.01 o 
   4   4  19      222.39      202.97     11.47 o 
   2   5  19      209.66      197.66     11.25 o 
   3   5  19        5.94        2.56      4.08 o 
   4   5  19       66.83       63.88      6.91 o 
   3   6  19      178.78      202.94     11.70 o 
   4   6  19      347.42      353.18     15.82 o 
                                                 
